# Supplementary material for: Multiomics characterization and verification of clear cell renal cell carcinoma molecular subtypes to guide precise chemotherapy and immunotherapy
Source: Imeta. 2023 Nov 16;2(4):e147. doi: 10.1002/imt2.147 (PMC10989995; doi:10.1002/imt2.147)
Supplement: Supplementary file 2 — Supporting information. [file IMT2-2-e147-s001.xlsx]

## Sheet: Table S1
Table S1. Marker genes for the MoS Classification.
Mos Classification	Marker Gene
MoS1	SAA1
MoS1	SLPI
MoS1	LBP
MoS1	KRT19
MoS1	PPP1R1A
MoS1	TGFBI
MoS1	MMP9
MoS1	IGFBP1
MoS1	IL20RB
MoS1	HP
MoS1	UCHL1
MoS1	PLTP
MoS1	IGHG1
MoS1	SLC38A5
MoS1	FGA
MoS1	IGKC
MoS1	IGLC3
MoS1	RARRES1
MoS1	PRAME
MoS1	STEAP3
MoS1	SAA2
MoS1	IGHG3
MoS1	IL6
MoS1	IGLC2
MoS1	GFPT2
MoS1	SAA2-SAA4
MoS1	PAEP
MoS1	SERPINF1
MoS1	C1R
MoS1	PI3
MoS1	MT2A
MoS1	PSAT1
MoS1	IGLV3-19
MoS1	FGB
MoS1	SLC7A5
MoS1	G0S2
MoS1	IL1R2
MoS1	FGG
MoS1	IGLL5
MoS1	CPXM1
MoS1	IGLV3-21
MoS1	C5ORF46
MoS1	EFNA5
MoS1	UBE2C
MoS1	SPINK13
MoS1	IGLV6-57
MoS1	IGHG4
MoS1	COL1A1
MoS1	IGHV1-24
MoS1	MDK
MoS1	C1S
MoS1	C1QL1
MoS1	SPOCK1
MoS1	IGHM
MoS1	CDCP1
MoS1	CTHRC1
MoS1	GPRC5A
MoS1	LAMB3
MoS1	TSKU
MoS1	MT1X
MoS1	IGHGP
MoS1	SPON2
MoS1	IGKV3-20
MoS1	PTGES
MoS1	LUM
MoS1	SPINK1
MoS1	TRIB3
MoS1	IGKV3-15
MoS1	AQP9
MoS1	AC103702.2
MoS1	IGLV1-47
MoS1	FMOD
MoS1	ARL4C
MoS1	MZB1
MoS1	BASP1
MoS1	IGHV1-69
MoS1	CEBPB
MoS1	SERPINE1
MoS1	C2
MoS1	TRNP1
MoS1	ANGPTL8
MoS1	F2
MoS1	IGHV3-30
MoS1	TIMP1
MoS1	SNORD99
MoS1	IGLV1-44
MoS1	AC116614.1
MoS1	IGLV3-1
MoS1	IGLV1-40
MoS1	MXRA8
MoS1	AC245369.3
MoS1	SFN
MoS1	C10ORF99
MoS1	IGHG2
MoS1	IGHA1
MoS1	FKBP10
MoS1	THBS2
MoS1	IGHV4-31
MoS1	WISP2
MoS1	LINC01436
MoS2	CYP4A11
MoS2	SCGN
MoS2	SLC22A12
MoS2	REN
MoS2	PCK1
MoS2	SLC6A19
MoS2	TMEM174
MoS2	SLC5A1
MoS2	NPR3
MoS2	AP000439.2
MoS2	SLC22A6
MoS2	SLC6A3
MoS2	MIOX
MoS2	SLC27A2
MoS2	SLC5A8
MoS2	HAO2
MoS2	SLC22A11
MoS2	ALDOB
MoS2	ACE2
MoS2	GBA3
MoS2	SLC16A9
MoS2	NAT8B
MoS2	LINC00671
MoS2	NAT8
MoS2	TMEM27
MoS2	SLC17A3
MoS2	CUBN
MoS2	SLC10A2
MoS2	SLC47A1
MoS2	SLC6A18
MoS2	SLC17A4
MoS2	GLYATL1
MoS2	SLC16A12
MoS2	FABP4
MoS2	MGAM
MoS2	LRP2
MoS2	DDC
MoS2	BBOX1
MoS2	PLG
MoS2	AC124854.1
MoS2	AGTR1
MoS2	TNFAIP6
MoS2	AQP1
MoS2	EDNRB
MoS2	BHMT
MoS2	APOLD1
MoS2	SPON1
MoS2	SLC5A10
MoS2	UGT1A9
MoS2	TINAG
MoS2	CA4
MoS2	SLC6A13
MoS2	AL138826.1
MoS2	SLC5A12
MoS2	LHFPL3-AS2
MoS2	A1CF
MoS2	CYP4A22
MoS2	SLC3A1
MoS2	MAPT
MoS2	PDK4
MoS2	BTNL9
MoS2	HMGCS2
MoS2	FOSB
MoS2	AGXT2
MoS2	SERPINA6
MoS2	G6PC
MoS2	ALPL
MoS2	ALDH1L1
MoS2	KDR
MoS2	SMIM24
MoS2	C1ORF210
MoS2	MAP7
MoS2	SST
MoS2	AGMAT
MoS2	CLDN2
MoS2	RGS5
MoS2	FRMD3
MoS2	SLC17A1
MoS2	AF064858.2
MoS2	CYP2J2
MoS2	NR4A1
MoS2	PDZK1
MoS2	SLC22A2
MoS2	VIL1
MoS2	LIN7A
MoS2	EMCN
MoS2	PDGFD
MoS2	PKLR
MoS2	APOM
MoS2	ALDH6A1
MoS2	FMO1
MoS2	CAVIN2
MoS2	CD36
MoS2	RCAN2
MoS2	CLEC18B
MoS2	ENPP2
MoS2	SLC13A1
MoS2	FBP1
MoS2	C1QL4
MoS2	TMEM38B
MoS3	PROM1
MoS3	CCDC146
MoS3	VNN1
MoS3	C21ORF62
MoS3	PRR15L
MoS3	MACC1
MoS3	ST14
MoS3	CLDN7
MoS3	LINC01077
MoS3	ITGB8
MoS3	GPNMB
MoS3	OLR1
MoS3	MAL2
MoS3	TREM2
MoS3	AC005083.1
MoS3	LRRN4
MoS3	TMC4
MoS3	FCER1A
MoS3	FHL1
MoS3	NAPSB
MoS3	PADI2
MoS3	AC079298.3
MoS3	CPVL
MoS3	DCDC2
MoS3	GPC4
MoS3	AC079447.1
MoS3	LY86
MoS3	TMIGD3
MoS3	MMP24
MoS3	SIGLEC8
MoS3	GLRB
MoS3	C1ORF116
MoS3	PLD4
MoS3	AC010487.1
MoS3	SLC6A20
MoS3	CTSS
MoS3	SLC37A2
MoS3	ALOX5AP
MoS3	PTAFR
MoS3	CEBPA
MoS3	AL033384.1
MoS3	TMEM178B
MoS3	TMEM98
MoS3	GAPT
MoS3	BICC1
MoS3	CXCL16
MoS3	CFI
MoS3	LILRB4
MoS3	SLC46A3
MoS3	RNASE6
MoS3	CSF2RA
MoS3	KCTD12
MoS3	TLR2
MoS3	ERVH-1
MoS3	CLEC5A
MoS3	ZNF320
MoS3	TLR7
MoS3	PLXDC2
MoS3	CD86
MoS3	OCLN
MoS3	CLEC7A
MoS3	ZNF702P
MoS3	P2RY12
MoS3	ILDR1
MoS3	TLR5
MoS3	THEMIS2
MoS3	KCNJ5
MoS3	FAAH2
MoS3	VWA5A
MoS3	SYPL2
MoS3	AC092894.1
MoS3	FUCA1
MoS3	AC011476.3
MoS3	RAB19
MoS3	PKIB
MoS3	TM6SF1
MoS3	AC098476.1
MoS3	PSAP
MoS3	SIGLEC7
MoS3	MX1
MoS3	PARP4
MoS3	LILRA4
MoS3	TBXAS1
MoS3	PIFO
MoS3	GLOD5
MoS3	LAT2
MoS3	PARD3
MoS3	RPS6KA1
MoS3	ADAM28
MoS3	CDC42BPG
MoS3	DUSP10
MoS3	CXORF21
MoS3	PIK3R5
MoS3	NLRP3
MoS3	ACSS2
MoS3	MR1
MoS3	WDFY4
MoS3	NIPSNAP2
MoS3	CLEC4A
MoS3	CASS4

## Sheet: Table S2
Table S2. Summary of MoS Classification for all enrolled cohorts.
Cohort	ID	MoS Classification
TCGA-KIRC	TCGA-G6-A8L7-01	MoS1
TCGA-KIRC	TCGA-B0-5713-01	MoS2
TCGA-KIRC	TCGA-BP-5010-01	MoS1
TCGA-KIRC	TCGA-B0-5102-01	MoS2
TCGA-KIRC	TCGA-BP-5185-01	MoS2
TCGA-KIRC	TCGA-CZ-5986-01	MoS2
TCGA-KIRC	TCGA-CJ-4904-01	MoS2
TCGA-KIRC	TCGA-CJ-5672-01	MoS3
TCGA-KIRC	TCGA-CW-6097-01	MoS1
TCGA-KIRC	TCGA-B0-4700-01	MoS1
TCGA-KIRC	TCGA-B0-5095-01	MoS1
TCGA-KIRC	TCGA-B0-4810-01	MoS1
TCGA-KIRC	TCGA-CJ-4901-01	MoS1
TCGA-KIRC	TCGA-B8-A54H-01	MoS2
TCGA-KIRC	TCGA-B0-5702-01	MoS1
TCGA-KIRC	TCGA-CZ-5468-01	MoS1
TCGA-KIRC	TCGA-BP-4782-01	MoS3
TCGA-KIRC	TCGA-CZ-5454-01	MoS3
TCGA-KIRC	TCGA-A3-3358-01	MoS3
TCGA-KIRC	TCGA-CJ-6031-01	MoS3
TCGA-KIRC	TCGA-B0-5699-01	MoS2
TCGA-KIRC	TCGA-B0-5698-01	MoS2
TCGA-KIRC	TCGA-CJ-5686-01	MoS3
TCGA-KIRC	TCGA-EU-5907-01	MoS3
TCGA-KIRC	TCGA-B0-5119-01	MoS2
TCGA-KIRC	TCGA-CZ-5460-01	MoS3
TCGA-KIRC	TCGA-BP-5201-01	MoS3
TCGA-KIRC	TCGA-B8-A54J-01	MoS2
TCGA-KIRC	TCGA-CZ-5456-01	MoS1
TCGA-KIRC	TCGA-B0-5400-01	MoS1
TCGA-KIRC	TCGA-G6-A5PC-01	MoS3
TCGA-KIRC	TCGA-B0-5100-01	MoS1
TCGA-KIRC	TCGA-CW-5585-01	MoS2
TCGA-KIRC	TCGA-CW-5580-01	MoS3
TCGA-KIRC	TCGA-CJ-6027-01	MoS1
TCGA-KIRC	TCGA-BP-5200-01	MoS2
TCGA-KIRC	TCGA-BP-5173-01	MoS3
TCGA-KIRC	TCGA-A3-3367-01	MoS2
TCGA-KIRC	TCGA-B0-5099-01	MoS2
TCGA-KIRC	TCGA-DV-A4W0-01	MoS3
TCGA-KIRC	TCGA-B8-4153-01	MoS2
TCGA-KIRC	TCGA-B2-A4SR-01	MoS2
TCGA-KIRC	TCGA-CZ-5989-01	MoS2
TCGA-KIRC	TCGA-B0-5098-01	MoS1
TCGA-KIRC	TCGA-BP-5199-01	MoS1
TCGA-KIRC	TCGA-CZ-4853-01	MoS2
TCGA-KIRC	TCGA-B0-5115-01	MoS2
TCGA-KIRC	TCGA-B8-A54G-01	MoS3
TCGA-KIRC	TCGA-B8-5545-01	MoS3
TCGA-KIRC	TCGA-CJ-5678-01	MoS3
TCGA-KIRC	TCGA-B8-4621-01	MoS3
TCGA-KIRC	TCGA-B8-A54D-01	MoS3
TCGA-KIRC	TCGA-AK-3440-01	MoS1
TCGA-KIRC	TCGA-BP-5169-01	MoS1
TCGA-KIRC	TCGA-BP-4770-01	MoS1
TCGA-KIRC	TCGA-B4-5838-01	MoS3
TCGA-KIRC	TCGA-B0-4815-01	MoS1
TCGA-KIRC	TCGA-BP-5177-01	MoS2
TCGA-KIRC	TCGA-CZ-4865-01	MoS3
TCGA-KIRC	TCGA-BP-5180-01	MoS3
TCGA-KIRC	TCGA-DV-5567-01	MoS3
TCGA-KIRC	TCGA-B2-5633-01	MoS3
TCGA-KIRC	TCGA-CJ-5675-01	MoS2
TCGA-KIRC	TCGA-B0-5705-01	MoS2
TCGA-KIRC	TCGA-CW-5581-01	MoS2
TCGA-KIRC	TCGA-A3-3370-01	MoS2
TCGA-KIRC	TCGA-DV-5565-01	MoS3
TCGA-KIRC	TCGA-BP-4795-01	MoS3
TCGA-KIRC	TCGA-CJ-6033-01	MoS1
TCGA-KIRC	TCGA-B0-4852-01	MoS2
TCGA-KIRC	TCGA-BP-4801-01	MoS3
TCGA-KIRC	TCGA-G6-A8L8-01	MoS2
TCGA-KIRC	TCGA-MM-A564-01	MoS1
TCGA-KIRC	TCGA-B0-5703-01	MoS2
TCGA-KIRC	TCGA-CZ-5463-01	MoS2
TCGA-KIRC	TCGA-CW-5587-01	MoS2
TCGA-KIRC	TCGA-BP-4177-01	MoS3
TCGA-KIRC	TCGA-MM-A84U-01	MoS1
TCGA-KIRC	TCGA-CZ-4859-01	MoS2
TCGA-KIRC	TCGA-CZ-5458-01	MoS2
TCGA-KIRC	TCGA-B8-A54E-01	MoS3
TCGA-KIRC	TCGA-DV-5568-01	MoS1
TCGA-KIRC	TCGA-CJ-5677-01	MoS1
TCGA-KIRC	TCGA-CZ-4866-01	MoS3
TCGA-KIRC	TCGA-CJ-6028-01	MoS1
TCGA-KIRC	TCGA-BP-5184-01	MoS2
TCGA-KIRC	TCGA-BP-5168-01	MoS2
TCGA-KIRC	TCGA-BP-5190-01	MoS3
TCGA-KIRC	TCGA-CW-6087-01	MoS1
TCGA-KIRC	TCGA-CZ-5465-01	MoS2
TCGA-KIRC	TCGA-B0-4712-01	MoS1
TCGA-KIRC	TCGA-CZ-5459-01	MoS2
TCGA-KIRC	TCGA-B0-5121-01	MoS2
TCGA-KIRC	TCGA-BP-4760-01	MoS3
TCGA-KIRC	TCGA-B2-5635-01	MoS2
TCGA-KIRC	TCGA-B8-5159-01	MoS2
TCGA-KIRC	TCGA-MM-A563-01	MoS3
TCGA-KIRC	TCGA-B0-5092-01	MoS1
TCGA-KIRC	TCGA-B0-5693-01	MoS2
TCGA-KIRC	TCGA-CZ-5457-01	MoS2
TCGA-KIRC	TCGA-B2-5639-01	MoS3
TCGA-KIRC	TCGA-B0-4811-01	MoS3
TCGA-KIRC	TCGA-B0-5096-01	MoS1
TCGA-KIRC	TCGA-CJ-4916-01	MoS2
TCGA-KIRC	TCGA-CW-5591-01	MoS3
TCGA-KIRC	TCGA-CJ-4903-01	MoS2
TCGA-KIRC	TCGA-B8-5550-01	MoS3
TCGA-KIRC	TCGA-B0-5094-01	MoS1
TCGA-KIRC	TCGA-CJ-4920-01	MoS3
TCGA-KIRC	TCGA-BP-5181-01	MoS2
TCGA-KIRC	TCGA-B0-5711-01	MoS2
TCGA-KIRC	TCGA-GK-A6C7-01	MoS2
TCGA-KIRC	TCGA-BP-5192-01	MoS2
TCGA-KIRC	TCGA-CZ-5988-01	MoS3
TCGA-KIRC	TCGA-CZ-4864-01	MoS3
TCGA-KIRC	TCGA-B0-5694-01	MoS3
TCGA-KIRC	TCGA-BP-4993-01	MoS2
TCGA-KIRC	TCGA-B0-5107-01	MoS1
TCGA-KIRC	TCGA-B0-5106-01	MoS3
TCGA-KIRC	TCGA-B0-4821-01	MoS1
TCGA-KIRC	TCGA-B0-4818-01	MoS2
TCGA-KIRC	TCGA-CZ-5461-01	MoS3
TCGA-KIRC	TCGA-A3-3385-01	MoS2
TCGA-KIRC	TCGA-B0-5709-01	MoS3
TCGA-KIRC	TCGA-B0-5710-01	MoS2
TCGA-KIRC	TCGA-B4-5834-01	MoS2
TCGA-KIRC	TCGA-B0-5812-01	MoS2
TCGA-KIRC	TCGA-BP-5195-01	MoS3
TCGA-KIRC	TCGA-B0-5712-01	MoS2
TCGA-KIRC	TCGA-CZ-5987-01	MoS3
TCGA-KIRC	TCGA-CJ-5682-01	MoS3
TCGA-KIRC	TCGA-B0-4842-01	MoS1
TCGA-KIRC	TCGA-CW-5583-01	MoS2
TCGA-KIRC	TCGA-EU-5905-01	MoS1
TCGA-KIRC	TCGA-CZ-5452-01	MoS3
TCGA-KIRC	TCGA-CZ-4863-01	MoS2
TCGA-KIRC	TCGA-B8-A54I-01	MoS1
TCGA-KIRC	TCGA-B0-5109-01	MoS1
TCGA-KIRC	TCGA-BP-5183-01	MoS3
TCGA-KIRC	TCGA-B0-5695-01	MoS2
TCGA-KIRC	TCGA-B8-5158-01	MoS1
TCGA-KIRC	TCGA-CZ-5455-01	MoS2
TCGA-KIRC	TCGA-B0-5116-01	MoS3
TCGA-KIRC	TCGA-CJ-4902-01	MoS3
TCGA-KIRC	TCGA-B0-5690-01	MoS2
TCGA-KIRC	TCGA-CJ-5676-01	MoS3
TCGA-KIRC	TCGA-B0-5097-01	MoS1
TCGA-KIRC	TCGA-B2-4101-01	MoS3
TCGA-KIRC	TCGA-EU-5904-01	MoS2
TCGA-KIRC	TCGA-B0-5706-01	MoS1
TCGA-KIRC	TCGA-B0-4706-01	MoS3
TCGA-KIRC	TCGA-CW-6090-01	MoS1
TCGA-KIRC	TCGA-CZ-5982-01	MoS2
TCGA-KIRC	TCGA-CJ-5671-01	MoS1
TCGA-KIRC	TCGA-BP-5189-01	MoS3
TCGA-KIRC	TCGA-B0-5691-01	MoS2
TCGA-KIRC	TCGA-B4-5836-01	MoS2
TCGA-KIRC	TCGA-CZ-5462-01	MoS3
TCGA-KIRC	TCGA-CJ-4905-01	MoS2
TCGA-KIRC	TCGA-CJ-5681-01	MoS1
TCGA-KIRC	TCGA-A3-3373-01	MoS2
TCGA-KIRC	TCGA-CJ-4908-01	MoS3
TCGA-KIRC	TCGA-CJ-4869-01	MoS3
TCGA-KIRC	TCGA-CJ-4907-01	MoS2
TCGA-KIRC	TCGA-CW-6093-01	MoS2
TCGA-KIRC	TCGA-DV-A4VZ-01	MoS1
TCGA-KIRC	TCGA-B2-5641-01	MoS3
TCGA-KIRC	TCGA-BP-5182-01	MoS3
TCGA-KIRC	TCGA-CJ-6030-01	MoS3
TCGA-KIRC	TCGA-CJ-4882-01	MoS1
TCGA-KIRC	TCGA-DV-5566-01	MoS2
TCGA-KIRC	TCGA-A3-3387-01	MoS3
TCGA-KIRC	TCGA-B8-5552-01	MoS2
TCGA-KIRC	TCGA-CZ-5466-01	MoS3
TCGA-KIRC	TCGA-EU-5906-01	MoS2
TCGA-KIRC	TCGA-BP-5196-01	MoS1
TCGA-KIRC	TCGA-CJ-5683-01	MoS2
TCGA-KIRC	TCGA-CJ-5684-01	MoS2
TCGA-KIRC	TCGA-B0-5399-01	MoS2
TCGA-KIRC	TCGA-B0-5696-01	MoS2
TCGA-KIRC	TCGA-B4-5377-01	MoS2
TCGA-KIRC	TCGA-BP-5178-01	MoS1
TCGA-KIRC	TCGA-CJ-4912-01	MoS1
TCGA-KIRC	TCGA-BP-5198-01	MoS1
TCGA-KIRC	TCGA-B8-A7U6-01	MoS3
TCGA-KIRC	TCGA-B0-4698-01	MoS1
TCGA-KIRC	TCGA-AK-3458-01	MoS2
TCGA-KIRC	TCGA-B0-4945-01	MoS2
TCGA-KIRC	TCGA-CJ-4918-01	MoS1
TCGA-KIRC	TCGA-CJ-5679-01	MoS1
TCGA-KIRC	TCGA-BP-5186-01	MoS2
TCGA-KIRC	TCGA-CZ-5467-01	MoS3
TCGA-KIRC	TCGA-B0-5080-01	MoS1
TCGA-KIRC	TCGA-CZ-5451-01	MoS2
TCGA-KIRC	TCGA-A3-3376-01	MoS2
TCGA-KIRC	TCGA-BP-5187-01	MoS3
TCGA-KIRC	TCGA-B0-5110-01	MoS2
TCGA-KIRC	TCGA-MW-A4EC-01	MoS2
TCGA-KIRC	TCGA-B0-5108-01	MoS1
TCGA-KIRC	TCGA-B0-5701-01	MoS3
TCGA-KIRC	TCGA-B0-5697-01	MoS3
TCGA-KIRC	TCGA-BP-5175-01	MoS1
TCGA-KIRC	TCGA-BP-5191-01	MoS1
TCGA-KIRC	TCGA-B8-A54F-01	MoS3
TCGA-KIRC	TCGA-CZ-5469-01	MoS1
TCGA-KIRC	TCGA-CJ-5680-01	MoS3
TCGA-KIRC	TCGA-G6-A8L6-01	MoS3
TCGA-KIRC	TCGA-B0-4827-01	MoS1
TCGA-KIRC	TCGA-CZ-5985-01	MoS3
TCGA-KIRC	TCGA-CZ-5984-01	MoS3
TCGA-KIRC	TCGA-BP-5176-01	MoS2
TCGA-KIRC	TCGA-BP-5170-01	MoS3
TCGA-KIRC	TCGA-B0-4823-01	MoS3
TCGA-KIRC	TCGA-6D-AA2E-01	MoS3
TCGA-KIRC	TCGA-AK-3453-01	MoS3
TCGA-KIRC	TCGA-B0-5692-01	MoS3
TCGA-KIRC	TCGA-BP-5194-01	MoS2
TCGA-KIRC	TCGA-A3-3357-01	MoS3
TCGA-KIRC	TCGA-DV-A4VX-01	MoS1
TCGA-KIRC	TCGA-B0-4816-01	MoS3
TCGA-KIRC	TCGA-B0-5120-01	MoS3
TCGA-KIRC	TCGA-B8-4146-01	MoS2
TCGA-KIRC	TCGA-BP-5174-01	MoS3
TCGA-KIRC	TCGA-B8-5549-01	MoS2
TCGA-KIRC	TCGA-CJ-6032-01	MoS2
GSE22541	GSM559577	MoS2
GSE22541	GSM559579	MoS2
GSE22541	GSM559580	MoS1
GSE22541	GSM559581	MoS2
GSE22541	GSM559582	MoS3
GSE22541	GSM559584	MoS2
GSE22541	GSM559585	MoS2
GSE22541	GSM559586	MoS2
GSE22541	GSM559587	MoS3
GSE22541	GSM559588	MoS2
GSE22541	GSM559589	MoS1
GSE22541	GSM559590	MoS2
GSE22541	GSM559591	MoS2
GSE22541	GSM559593	MoS2
GSE22541	GSM559594	MoS2
GSE22541	GSM559595	MoS2
GSE22541	GSM559599	MoS3
GSE22541	GSM559600	MoS3
GSE22541	GSM559705	MoS1
GSE22541	GSM559706	MoS1
GSE22541	GSM559707	MoS1
GSE22541	GSM559708	MoS3
GSE22541	GSM559709	MoS1
GSE22541	GSM559710	MoS1
GSE22541	GSM559711	MoS3
GSE22541	GSM559712	MoS1
GSE22541	GSM559713	MoS1
GSE22541	GSM559714	MoS3
GSE22541	GSM559715	MoS3
GSE22541	GSM559716	MoS1
GSE22541	GSM559717	MoS1
GSE22541	GSM559718	MoS2
GSE22541	GSM559719	MoS2
GSE22541	GSM559720	MoS2
GSE22541	GSM559721	MoS1
GSE22541	GSM559722	MoS1
GSE22541	GSM559723	MoS1
GSE22541	GSM559724	MoS1
GSE22541	GSM559725	MoS1
GSE22541	GSM559726	MoS1
GSE40435	GSM993984	MoS1
GSE40435	GSM993986	MoS2
GSE40435	GSM993988	MoS3
GSE40435	GSM993990	MoS2
GSE40435	GSM993992	MoS3
GSE40435	GSM993994	MoS2
GSE40435	GSM993996	MoS3
GSE40435	GSM993998	MoS3
GSE40435	GSM994000	MoS2
GSE40435	GSM994001	MoS1
GSE40435	GSM994003	MoS2
GSE40435	GSM994005	MoS3
GSE40435	GSM994007	MoS2
GSE40435	GSM994010	MoS2
GSE40435	GSM994011	MoS2
GSE40435	GSM994013	MoS1
GSE40435	GSM994015	MoS3
GSE40435	GSM994017	MoS3
GSE40435	GSM994019	MoS3
GSE40435	GSM994021	MoS2
GSE40435	GSM994023	MoS1
GSE40435	GSM994025	MoS1
GSE40435	GSM994027	MoS3
GSE40435	GSM994030	MoS2
GSE40435	GSM994031	MoS3
GSE40435	GSM994033	MoS3
GSE40435	GSM994035	MoS2
GSE40435	GSM994037	MoS2
GSE40435	GSM994039	MoS1
GSE40435	GSM994041	MoS3
GSE40435	GSM994043	MoS1
GSE40435	GSM994045	MoS3
GSE40435	GSM994047	MoS2
GSE40435	GSM994049	MoS2
GSE40435	GSM994051	MoS3
GSE40435	GSM994053	MoS2
GSE40435	GSM994055	MoS2
GSE40435	GSM994057	MoS3
GSE40435	GSM994060	MoS2
GSE40435	GSM994061	MoS2
GSE40435	GSM994063	MoS2
GSE40435	GSM994065	MoS3
GSE40435	GSM994067	MoS2
GSE40435	GSM994069	MoS3
GSE40435	GSM994071	MoS2
GSE40435	GSM994073	MoS3
GSE40435	GSM994075	MoS2
GSE40435	GSM994077	MoS2
GSE40435	GSM994079	MoS3
GSE40435	GSM994081	MoS2
GSE40435	GSM994083	MoS2
GSE40435	GSM994085	MoS2
GSE40435	GSM994087	MoS1
GSE40435	GSM994089	MoS1
GSE40435	GSM994091	MoS1
GSE40435	GSM994094	MoS1
GSE40435	GSM994095	MoS2
GSE40435	GSM994097	MoS2
GSE40435	GSM994099	MoS2
GSE40435	GSM994101	MoS2
GSE40435	GSM994103	MoS1
GSE40435	GSM994105	MoS2
GSE40435	GSM994107	MoS2
GSE40435	GSM994109	MoS1
GSE40435	GSM994111	MoS3
GSE40435	GSM994113	MoS2
GSE40435	GSM994115	MoS2
GSE40435	GSM994117	MoS1
GSE40435	GSM994119	MoS2
GSE40435	GSM994121	MoS1
GSE40435	GSM994123	MoS1
GSE40435	GSM994125	MoS1
GSE40435	GSM994127	MoS2
GSE40435	GSM994129	MoS3
GSE40435	GSM994131	MoS2
GSE40435	GSM994133	MoS3
GSE40435	GSM994135	MoS2
GSE40435	GSM994137	MoS1
GSE40435	GSM994139	MoS2
GSE40435	GSM994141	MoS1
GSE40435	GSM994143	MoS1
GSE40435	GSM994145	MoS3
GSE40435	GSM994147	MoS1
GSE40435	GSM994149	MoS2
GSE40435	GSM994151	MoS2
GSE40435	GSM994153	MoS3
GSE40435	GSM994155	MoS1
GSE40435	GSM994158	MoS2
GSE40435	GSM994159	MoS2
GSE40435	GSM994161	MoS3
GSE40435	GSM994163	MoS1
GSE40435	GSM994165	MoS2
GSE40435	GSM994168	MoS2
GSE40435	GSM994169	MoS3
GSE40435	GSM994171	MoS1
GSE40435	GSM994173	MoS2
GSE40435	GSM994175	MoS2
GSE40435	GSM994177	MoS2
GSE40435	GSM994179	MoS1
GSE40435	GSM994181	MoS3
GSE40435	GSM994183	MoS1
GSE53757	GSM1300062	MoS2
GSE53757	GSM1300064	MoS3
GSE53757	GSM1300066	MoS1
GSE53757	GSM1300068	MoS1
GSE53757	GSM1300070	MoS1
GSE53757	GSM1300072	MoS2
GSE53757	GSM1300074	MoS3
GSE53757	GSM1300076	MoS3
GSE53757	GSM1300078	MoS2
GSE53757	GSM1300080	MoS2
GSE53757	GSM1300082	MoS2
GSE53757	GSM1300084	MoS3
GSE53757	GSM1300086	MoS2
GSE53757	GSM1300088	MoS2
GSE53757	GSM1300090	MoS3
GSE53757	GSM1300092	MoS3
GSE53757	GSM1300094	MoS2
GSE53757	GSM1300096	MoS2
GSE53757	GSM1300098	MoS2
GSE53757	GSM1300100	MoS2
GSE53757	GSM1300102	MoS2
GSE53757	GSM1300104	MoS2
GSE53757	GSM1300106	MoS2
GSE53757	GSM1300108	MoS2
GSE53757	GSM1300110	MoS2
GSE53757	GSM1300112	MoS2
GSE53757	GSM1300114	MoS1
GSE53757	GSM1300116	MoS3
GSE53757	GSM1300118	MoS2
GSE53757	GSM1300120	MoS1
GSE53757	GSM1300122	MoS2
GSE53757	GSM1300124	MoS2
GSE53757	GSM1300126	MoS1
GSE53757	GSM1300128	MoS2
GSE53757	GSM1300130	MoS1
GSE53757	GSM1300132	MoS2
GSE53757	GSM1300134	MoS2
GSE53757	GSM1300136	MoS3
GSE53757	GSM1300138	MoS2
GSE53757	GSM1300141	MoS1
GSE53757	GSM1300143	MoS3
GSE53757	GSM1300145	MoS2
GSE53757	GSM1300147	MoS3
GSE53757	GSM1300148	MoS3
GSE53757	GSM1300150	MoS3
GSE53757	GSM1300152	MoS2
GSE53757	GSM1300154	MoS1
GSE53757	GSM1300156	MoS2
GSE53757	GSM1300158	MoS3
GSE53757	GSM1300160	MoS2
GSE53757	GSM1300162	MoS3
GSE53757	GSM1300164	MoS3
GSE53757	GSM1300166	MoS1
GSE53757	GSM1300168	MoS3
GSE53757	GSM1300170	MoS2
GSE53757	GSM1300172	MoS1
GSE53757	GSM1300174	MoS1
GSE53757	GSM1300176	MoS3
GSE53757	GSM1300178	MoS2
GSE53757	GSM1300180	MoS3
GSE53757	GSM1300182	MoS2
GSE53757	GSM1300184	MoS1
GSE53757	GSM1300186	MoS1
GSE53757	GSM1300188	MoS3
GSE53757	GSM1300191	MoS3
GSE53757	GSM1300193	MoS1
GSE53757	GSM1300195	MoS1
GSE53757	GSM1300197	MoS1
GSE53757	GSM1300199	MoS2
GSE53757	GSM1300201	MoS3
GSE53757	GSM1300203	MoS1
GSE53757	GSM1300205	MoS2
E-MTAB-3267	Sample1	MoS1
E-MTAB-3267	Sample10	MoS1
E-MTAB-3267	Sample11	MoS1
E-MTAB-3267	Sample12	MoS2
E-MTAB-3267	Sample13	MoS1
E-MTAB-3267	Sample14	MoS1
E-MTAB-3267	Sample15	MoS2
E-MTAB-3267	Sample17	MoS2
E-MTAB-3267	Sample18	MoS1
E-MTAB-3267	Sample19	MoS3
E-MTAB-3267	Sample2	MoS1
E-MTAB-3267	Sample20	MoS3
E-MTAB-3267	Sample21	MoS2
E-MTAB-3267	Sample22	MoS1
E-MTAB-3267	Sample24	MoS1
E-MTAB-3267	Sample25	MoS2
E-MTAB-3267	Sample26	MoS1
E-MTAB-3267	Sample27	MoS2
E-MTAB-3267	Sample28	MoS1
E-MTAB-3267	Sample29	MoS2
E-MTAB-3267	Sample3	MoS1
E-MTAB-3267	Sample30	MoS3
E-MTAB-3267	Sample32	MoS1
E-MTAB-3267	Sample33	MoS3
E-MTAB-3267	Sample34	MoS2
E-MTAB-3267	Sample35	MoS2
E-MTAB-3267	Sample36	MoS1
E-MTAB-3267	Sample37	MoS2
E-MTAB-3267	Sample38	MoS1
E-MTAB-3267	Sample4	MoS1
E-MTAB-3267	Sample40	MoS2
E-MTAB-3267	Sample42	MoS2
E-MTAB-3267	Sample43	MoS2
E-MTAB-3267	Sample44	MoS2
E-MTAB-3267	Sample45	MoS2
E-MTAB-3267	Sample46	MoS2
E-MTAB-3267	Sample47	MoS1
E-MTAB-3267	Sample48	MoS3
E-MTAB-3267	Sample49	MoS2
E-MTAB-3267	Sample5	MoS3
E-MTAB-3267	Sample50	MoS2
E-MTAB-3267	Sample51	MoS1
E-MTAB-3267	Sample52	MoS3
E-MTAB-3267	Sample53	MoS2
E-MTAB-3267	Sample54	MoS2
E-MTAB-3267	Sample55	MoS3
E-MTAB-3267	Sample56	MoS1
E-MTAB-3267	Sample58	MoS3
E-MTAB-3267	Sample59	MoS3
E-MTAB-3267	Sample6	MoS3
E-MTAB-3267	Sample7	MoS3
E-MTAB-3267	Sample8	MoS1
E-MTAB-3267	Sample9	MoS2
CheckMate	G109543_RCCBMS-00007-T_v1_RNA_OnPrem	MoS1
CheckMate	G138701_RCCBMS-00011-T_v1_RNA_OnPrem	MoS2
CheckMate	G138701_RCCBMS-00053-T_v1_RNA_OnPrem	MoS1
CheckMate	G138701_RCCBMS-00072-T_v1_RNA_OnPrem	MoS1
CheckMate	G138701_RCCBMS-00103-T_v1_RNA_OnPrem	MoS1
CheckMate	G138701_RCCBMS-00113-T_v1_RNA_OnPrem	MoS3
CheckMate	G138701_RCCBMS-00125-T_v1_RNA_OnPrem	MoS2
CheckMate	G138701_RCCBMS-00141-T_v1_RNA_OnPrem	MoS1
CheckMate	G138701_RCCBMS-00163-T_v1_RNA_OnPrem	MoS1
CheckMate	G138701_RCCBMS-00169-T_v1_RNA_OnPrem	MoS1
CheckMate	G109543_RCCBMS-00076-T2_v1_RNA_OnPrem	MoS1
CheckMate	G109543_RCCBMS-00114-T_v1_RNA_OnPrem	MoS3
CheckMate	G109543_RCCBMS-00145-T_v1_RNA_OnPrem	MoS1
CheckMate	G109543_RCCBMS-00147-T_v1_RNA_OnPrem	MoS1
CheckMate	G109543_RCCBMS-00150-T_v1_RNA_OnPrem	MoS2
CheckMate	G109543_RCCBMS-00196-T_v1_RNA_OnPrem	MoS2
CheckMate	G138701_RCCBMS-00008-T_v1_RNA_OnPrem	MoS2
CheckMate	G138701_RCCBMS-00020-T_v1_RNA_OnPrem	MoS1
CheckMate	G138701_RCCBMS-00025-T_v1_RNA_OnPrem	MoS3
CheckMate	G138701_RCCBMS-00028-T_v1_RNA_OnPrem	MoS1
CheckMate	G138701_RCCBMS-00035-T_v1_RNA_OnPrem	MoS1
CheckMate	G138701_RCCBMS-00036-T_v1_RNA_OnPrem	MoS3
CheckMate	G138701_RCCBMS-00044-T_v1_RNA_OnPrem	MoS2
CheckMate	G138701_RCCBMS-00047-T_v1_RNA_OnPrem	MoS1
CheckMate	G138701_RCCBMS-00049-T_v1_RNA_OnPrem	MoS1
CheckMate	G138701_RCCBMS-00057-T_v1_RNA_OnPrem	MoS2
CheckMate	G138701_RCCBMS-00065-T_v1_RNA_OnPrem	MoS2
CheckMate	G138701_RCCBMS-00068-T_v1_RNA_OnPrem	MoS1
CheckMate	G138701_RCCBMS-00084-T_v1_RNA_OnPrem	MoS1
CheckMate	G138701_RCCBMS-00090-T_v1_RNA_OnPrem	MoS3
CheckMate	G138701_RCCBMS-00092-T_v1_RNA_OnPrem	MoS1
CheckMate	G138701_RCCBMS-00093-T_v1_RNA_OnPrem	MoS1
CheckMate	G138701_RCCBMS-00097-T_v1_RNA_OnPrem	MoS2
CheckMate	G138701_RCCBMS-00098-T_v1_RNA_OnPrem	MoS2
CheckMate	G138701_RCCBMS-00099-T_v1_RNA_OnPrem	MoS2
CheckMate	G138701_RCCBMS-00110-T_v1_RNA_OnPrem	MoS2
CheckMate	G138701_RCCBMS-00111-T_v1_RNA_OnPrem	MoS2
CheckMate	G138701_RCCBMS-00116-T_v1_RNA_OnPrem	MoS2
CheckMate	G138701_RCCBMS-00136-T_v1_RNA_OnPrem	MoS2
CheckMate	G138701_RCCBMS-00137-T_v1_RNA_OnPrem	MoS3
CheckMate	G138701_RCCBMS-00154-T_v1_RNA_OnPrem	MoS1
CheckMate	G138701_RCCBMS-00165-T_v1_RNA_OnPrem	MoS3
CheckMate	G138701_RCCBMS-00178-T_v1_RNA_OnPrem	MoS2
CheckMate	G138701_RCCBMS-00191-T_v1_RNA_OnPrem	MoS1
CheckMate	G138701_RCCBMS-00194-T_v1_RNA_OnPrem	MoS1
Miao	RCC_115	MoS3
Miao	RCC_90	MoS1
Miao	RCC_41	MoS3
Miao	RCC_73	MoS1
Miao	RCC_105	MoS1
Miao	PD_007T	MoS1
Miao	PD_011T	MoS3
Miao	PD_012T	MoS1
Miao	PD_018T	MoS3
Miao	PD_019T	MoS1
Miao	PD_020T	MoS1
Miao	PD_022T	MoS2
Miao	PD_024T	MoS3
Miao	PD_026T	MoS2
Miao	RCC_14	MoS1
Miao	RCC_93	MoS1
Miao	RCC_96	MoS2
Miao	RCC_102	MoS2
Miao	RCC_117	MoS3
Miao	RCC_106	MoS2
Miao	RCC_18	MoS2
Miao	RCC_21	MoS1
Miao	RCC_50	MoS3
Miao	RCC_27	MoS1
Miao	PD_005T	MoS2
Miao	PD_010T	MoS2
Miao	PD_013T	MoS1
Miao	PD_014T	MoS1
Miao	PD_015T	MoS2
Miao	PD_021T	MoS2
Miao	PD_023T	MoS3
Miao	PD_025T	MoS3
Miao	RCC_99	MoS1

## Sheet: Table S3
Table S3. Information of the enrolled cohorts
Cohorts	Sample Size	Platform	Resource
TCGA-KIRC	225	Illumina HiSeq 2000 RNA Sequencing	R package “TCGAbiolinks”
GSE22541	40	Affymetrix Human Genome U133 Plus 2.0 Array / GPL570	https://www.ncbi.nlm.nih.gov/geo/query/acc.cgi?acc=GSE22541
GSE40435	101	Illumina HumanHT-12 V4.0 expression beadchip / GPL10558	https://www.ncbi.nlm.nih.gov/geo/query/acc.cgi?acc=GSE40435
GSE53757	72	Affymetrix Human Genome U133 Plus 2.0 Array / GPL570	https://www.ncbi.nlm.nih.gov/geo/query/acc.cgi?acc=GSE53757
E-MTAB-3267	53	Affymetrix GeneChip Human Gene 1.0 ST Array	https://www.ebi.ac.uk/biostudies/arrayexpress/studies/E-MTAB-3267
CheckMate	45	NA	https://www.nature.com/articles/s41591-020-0839-y
Miao	16	NA	https://www.science.org/doi/10.1126/science.aan5951

## Sheet: Table S4
Table S4. Selection of Survival related Genes.
Gene	HR	z	pvalue	lower	upper
NIPAL3	0.444666	-4.12389	3.72526e-05	0.30252	0.653601
PDK4	0.719498	-4.62653	3.71834e-06	0.625839	0.827174
TMEM132A	1.78273	4.32896	1.49812e-05	1.37216	2.31614
CX3CL1	0.58272	-4.56391	5.02098e-06	0.462101	0.734823
BAIAP2L1	1.54683	3.94302	8.04617e-05	1.24531	1.92136
NCAPD2	3.28261	4.07139	4.67326e-05	1.8523	5.81737
SEMA3G	0.657518	-4.58395	4.56284e-06	0.549604	0.78662
PLAUR	1.84588	4.58635	4.51057e-06	1.4205	2.39864
ANLN	1.97814	5.05919	4.21043e-07	1.51874	2.57649
TACC3	2.52161	4.80029	1.58433e-06	1.72851	3.6786
BID	4.55365	4.99346	5.93062e-07	2.5116	8.25601
CHDH	0.663081	-4.16506	3.11266e-05	0.546513	0.804512
SLC38A5	1.38967	5.3083	1.1065e-07	1.23068	1.5692
DEPDC1	2.4661	4.98686	6.13671e-07	1.72958	3.51625
KCNG1	2.16651	4.45598	8.35128e-06	1.54197	3.04401
MIPEP	0.414995	-4.01624	5.91343e-05	0.270174	0.637443
CHPF2	4.66154	4.32274	1.54104e-05	2.3196	9.36797
APBA2	1.681	4.32981	1.49237e-05	1.3288	2.12654
BARX2	0.601865	-5.14784	2.635e-07	0.496074	0.730216
PER3	0.606734	-4.03546	5.44944e-05	0.475997	0.77338
NEDD4L	0.496016	-4.108	3.99103e-05	0.354988	0.69307
COL23A1	0.793258	-3.91532	9.02846e-05	0.706419	0.890772
POLQ	2.67803	3.92553	8.65397e-05	1.63762	4.37942
FNIP2	0.523059	-4.04398	5.25505e-05	0.38207	0.716075
METTL24	0.593847	-4.01686	5.89779e-05	0.460514	0.765784
ENTPD2	0.707082	-3.98725	6.68422e-05	0.596314	0.838424
RELT	2.61927	4.3982	1.09153e-05	1.7054	4.02285
CYFIP2	0.474477	-5.96984	2.37481e-09	0.371461	0.606062
CCDC85A	0.556821	-3.98499	6.74817e-05	0.417493	0.742646
ITIH4	1.79853	4.26573	1.99253e-05	1.37338	2.35529
GYG2	1.66676	5.90839	3.45461e-09	1.40693	1.97458
DCBLD2	1.77069	5.11313	3.16869e-07	1.42241	2.20425
STYK1	2.0889	3.94595	7.94836e-05	1.44882	3.01176
LIMCH1	0.493108	-5.38301	7.32491e-08	0.38119	0.637885
MCM10	2.21625	3.89381	9.86827e-05	1.48474	3.30817
MTHFD2	1.91648	3.90221	9.532e-05	1.38232	2.65703
KLF6	0.599786	-4.25652	2.07634e-05	0.473993	0.758963
PLPP1	0.684696	-4.11655	3.8459e-05	0.571709	0.820012
PRKCZ	0.471505	-4.2479	2.15787e-05	0.333299	0.667019
NAV3	2.1517	5.0074	5.51708e-07	1.59414	2.90426
PRR11	2.12438	4.3719	1.23172e-05	1.51541	2.97807
ATP11A	0.636407	-4.90533	9.32701e-07	0.53127	0.762349
MAST4	0.55456	-4.83628	1.32294e-06	0.436697	0.704234
MAOB	0.571904	-4.98353	6.2434e-07	0.459072	0.712467
RORA	0.502006	-4.41432	1.0133e-05	0.369678	0.681702
BUD23	2.88208	3.92821	8.55789e-05	1.69957	4.88737
TRIP13	2.37662	5.82344	5.76488e-09	1.77593	3.1805
SPEG	1.82061	4.27774	1.88798e-05	1.38354	2.39576
ALDH3A2	0.590348	-4.18627	2.83574e-05	0.461258	0.755567
HMMR	1.94749	4.61714	3.89074e-06	1.46755	2.58439
PANX2	1.39565	3.99607	6.4403e-05	1.18514	1.64357
IGF2BP2	1.39326	4.41436	1.01311e-05	1.20249	1.61428
PPP2R2C	1.65117	5.31876	1.04478e-07	1.37258	1.98632
NTN4	0.691434	-4.10119	4.11036e-05	0.579651	0.824772
SEMA3A	1.82677	3.96841	7.23528e-05	1.35657	2.45996
GTSE1	3.01955	5.93173	2.99763e-09	2.09585	4.35037
ACAT1	0.602678	-4.14826	3.35017e-05	0.474438	0.765579
MOCOS	1.53616	4.46226	8.10999e-06	1.27218	1.85491
WDR62	2.26241	4.21193	2.53197e-05	1.54731	3.308
UBE2T	2.34644	5.04485	4.5387e-07	1.68462	3.26826
ITGA8	0.652839	-4.41462	1.01188e-05	0.540239	0.788909
TP53INP2	0.491318	-4.269	1.96353e-05	0.354538	0.680868
TP73	2.22596	4.14525	3.3944e-05	1.52477	3.24961
TOLLIP	0.427864	-3.94974	7.82378e-05	0.280769	0.652021
TNS1	0.557667	-4.67079	3.00047e-06	0.436464	0.712527
SCGN	0.816042	-3.95691	7.59245e-05	0.737872	0.902492
SLC35C2	3.53214	3.9798	6.89724e-05	1.89732	6.57558
SLC4A4	0.631044	-5.24666	1.54883e-07	0.531336	0.749463
SMARCA2	0.493668	-4.33099	1.48441e-05	0.358674	0.679468
NDC80	2.4618	4.3893	1.13717e-05	1.64644	3.68096
COL4A4	0.564884	-4.63222	3.61759e-06	0.443618	0.719298
CDC14B	0.497443	-4.34943	1.36493e-05	0.363151	0.681394
MPP4	8.27508	4.19109	2.77611e-05	3.08018	22.2314
TRPM3	0.650152	-3.91186	9.15879e-05	0.523998	0.806678
ITGAE	4.1604	5.41894	5.99519e-08	2.48429	6.96736
CD82	1.66885	3.98359	6.78813e-05	1.29714	2.14709
NFX1	0.427649	-4.27396	1.92029e-05	0.289675	0.631341
AURKA	2.41938	5.36563	8.06689e-08	1.75204	3.3409
TPX2	2.08793	5.49753	3.85155e-08	1.60595	2.71456
BIRC5	1.92996	5.98862	2.11624e-09	1.5563	2.39334
KIF4A	2.74999	5.79543	6.81484e-09	1.95323	3.87178
ITGA6	0.622933	-4.25719	2.07011e-05	0.500962	0.774601
RAPGEF4	0.598519	-4.30597	1.66255e-05	0.473816	0.756042
ORC6	2.16778	4.81241	1.49121e-06	1.58185	2.97075
RGS17	2.48412	5.51567	3.4745e-08	1.79784	3.43238
SEMA6A	0.622856	-4.0982	4.1637e-05	0.496653	0.781127
TBX15	1.78693	4.04099	5.32267e-05	1.34843	2.36801
CDC45	1.89972	4.06079	4.89068e-05	1.39373	2.58941
SMIM24	0.781653	-4.35488	1.33142e-05	0.699622	0.873301
CDC7	2.09348	4.12468	3.71249e-05	1.47366	2.97398
SYDE2	0.484579	-4.02093	5.79689e-05	0.340407	0.689811
SLC35E4	2.93649	4.00109	6.30513e-05	1.73244	4.97735
CENPM	1.71718	4.0226	5.75595e-05	1.31949	2.23475
SLC5A1	0.794681	-4.02649	5.66163e-05	0.710575	0.888742
KCTD17	2.02175	4.40244	1.07039e-05	1.47781	2.76589
CDKN3	2.2407	5.07464	3.88232e-07	1.6408	3.05993
C14ORF105	0.640638	-4.06152	4.87546e-05	0.516761	0.79421
PLTP	1.48023	4.87099	1.11042e-06	1.26413	1.73327
MYBL2	1.64504	4.89533	9.81395e-07	1.3478	2.00783
C20ORF24	2.35694	4.16944	3.05355e-05	1.57513	3.52681
PABPC1L	1.43189	4.2678	1.97408e-05	1.21425	1.68854
PFDN4	3.24213	4.64043	3.47688e-06	1.97275	5.32829
MRGBP	3.27999	4.24569	2.17917e-05	1.89552	5.67568
SLC17A9	1.46685	3.90167	9.55325e-05	1.21005	1.77815
ARFGAP1	2.30446	4.37881	1.1933e-05	1.58593	3.34855
CDC25B	1.79159	4.21355	2.51388e-05	1.36598	2.34983
RSPO4	1.70619	5.38299	7.32605e-08	1.40458	2.07258
FAM83D	1.74626	4.21841	2.46028e-05	1.34778	2.26255
DNTTIP1	1.8282	3.93809	8.2132e-05	1.35399	2.46849
KCND1	1.89911	4.81605	1.46426e-06	1.46282	2.46554
TIMP1	1.70134	4.43715	9.11591e-06	1.34539	2.15148
SRPX2	1.42801	4.16665	3.09113e-05	1.20767	1.68856
CENPI	2.83073	4.53824	5.67244e-06	1.80607	4.43673
CDADC1	0.3431	-4.55371	5.27069e-06	0.216502	0.543726
FLT1	0.704437	-3.99497	6.47014e-05	0.593188	0.83655
RGCC	0.637174	-4.25646	2.07693e-05	0.517755	0.784135
VWA8	0.551463	-3.97782	6.95497e-05	0.411297	0.739396
DHRS12	0.378878	-4.93658	7.95053e-07	0.257722	0.55699
NUTF2	2.87135	4.16422	3.12423e-05	1.74775	4.71729
PLLP	0.505642	-3.98324	6.79834e-05	0.361508	0.707242
SLC7A5	1.4263	4.18113	2.9007e-05	1.2076	1.68461
SALL1	0.554042	-5.15665	2.51414e-07	0.442656	0.693455
IGDCC4	1.4961	4.85739	1.18942e-06	1.27164	1.76018
PDGFRL	1.41043	4.12969	3.63257e-05	1.19803	1.66048
KCNN4	1.9242	4.25587	2.0824e-05	1.42346	2.60111
SARS2	2.25648	4.1521	3.29439e-05	1.53673	3.31334
AMH	1.93017	4.66478	3.08945e-06	1.4642	2.54444
TNNT1	1.30179	4.07002	4.70089e-05	1.14652	1.47809
CCNE1	2.37772	6.15331	7.58817e-10	1.80445	3.13312
PDCD5	2.85818	4.16811	3.07136e-05	1.74431	4.68333
NUMBL	1.94634	4.69592	2.6541e-06	1.47403	2.56999
ZNF14	0.39585	-4.09859	4.15681e-05	0.254137	0.616586
PON2	1.92811	4.03493	5.4618e-05	1.40162	2.65237
HOXA1	1.99245	3.9853	6.73961e-05	1.41955	2.79658
HOXA2	1.82744	5.3196	1.03995e-07	1.46342	2.28201
HOXA3	1.95095	4.34386	1.4e-05	1.44307	2.63759
HOXA13	1.46954	4.10473	4.04795e-05	1.2228	1.76607
COBL	0.616002	-4.2509	2.1291e-05	0.49268	0.770193
STX1A	2.573	5.12168	3.02822e-07	1.79214	3.69408
NUDT1	2.28495	4.09009	4.31202e-05	1.53781	3.39507
IMPDH1	3.66122	5.38785	7.13066e-08	2.28346	5.87028
LIMK1	2.54945	5.13995	2.74817e-07	1.78427	3.64278
SLC1A1	0.71197	-3.99254	6.53683e-05	0.602607	0.84118
PRUNE2	0.724221	-4.44012	8.99079e-06	0.628081	0.835078
KANK1	0.456138	-4.96571	6.84485e-07	0.334613	0.6218
RGP1	0.512963	-3.92258	8.76061e-05	0.367474	0.716053
BAG1	0.399547	-4.05554	5.00194e-05	0.256457	0.622476
CUBN	0.786709	-4.78115	1.74297e-06	0.713025	0.868008
NPM3	1.76868	4.11604	3.85443e-05	1.34811	2.32046
UBE2S	2.44292	6.1489	7.80205e-10	1.83765	3.24754
RAPGEFL1	2.0138	4.0436	5.2637e-05	1.43436	2.82731
CNTNAP1	1.92042	4.25636	2.07785e-05	1.422	2.59355
DLX4	2.08599	4.49333	7.01171e-06	1.51367	2.87471
HLF	0.628166	-4.32413	1.53133e-05	0.508802	0.775531
UNC119	2.06561	3.99867	6.36983e-05	1.44753	2.94762
TRIM2	0.614677	-3.91621	8.99529e-05	0.481803	0.784194
SLC2A9	0.61643	-4.06743	4.7534e-05	0.488243	0.778273
NEIL3	2.20713	5.62894	1.81321e-08	1.67537	2.90769
UFSP2	0.433058	-4.16754	3.0791e-05	0.292157	0.641913
NCAPG	2.38612	4.87512	1.08742e-06	1.68208	3.38484
CPT1A	0.534352	-4.15295	3.28219e-05	0.397536	0.718254
MDK	1.44188	4.2791	1.8765e-05	1.21937	1.70499
PPFIBP1	0.577658	-4.00315	6.25035e-05	0.441554	0.755715
ASIC1	1.75039	4.29651	1.73511e-05	1.35588	2.25968
IL23A	2.44699	4.3258	1.51977e-05	1.63135	3.67042
WNT5B	1.62328	4.32661	1.5142e-05	1.30342	2.02164
MAGOHB	3.25644	4.20705	2.58724e-05	1.87875	5.6444
FOXM1	2.28883	5.64549	1.64714e-08	1.71698	3.05113
ARPC3	4.18779	4.2151	2.49664e-05	2.15165	8.15078
RAD51AP1	2.17304	3.89071	9.9953e-05	1.46983	3.21267
TIMELESS	2.41534	3.98615	6.71553e-05	1.56556	3.72638
NOP2	2.32476	4.231	2.32659e-05	1.57274	3.43636
CDCA3	2.33394	6.28403	3.29915e-10	1.79177	3.04014
NEDD9	0.630792	-4.1919	2.76629e-05	0.508535	0.782441
ULBP1	1.71297	4.02292	5.74804e-05	1.31785	2.22655
SLC22A2	0.81505	-4.1431	3.42637e-05	0.739892	0.897842
TTK	2.43226	5.46949	4.51337e-08	1.76883	3.34453
CLIC5	0.639578	-3.93051	8.47645e-05	0.511801	0.799255
ENPP5	0.576936	-5.01776	5.22775e-07	0.465396	0.715208
TBX18	1.80158	4.23912	2.24401e-05	1.37231	2.36514
KIF20A	1.98223	5.58567	2.32806e-08	1.55914	2.52013
NPR3	0.778029	-4.4197	9.88373e-06	0.696076	0.869631
HRH2	0.710174	-4.10485	4.0457e-05	0.603108	0.836247
EHHADH	0.712806	-4.28819	1.80136e-05	0.610618	0.832094
COL7A1	1.60861	5.41027	6.29286e-08	1.35413	1.91091
HYAL1	0.592911	-4.77175	1.82632e-06	0.478351	0.734907
HHLA2	0.75535	-5.13461	2.82736e-07	0.678634	0.840739
SLC4A3	1.42306	4.02628	5.66662e-05	1.19849	1.68971
STEAP3	1.51136	4.83638	1.32228e-06	1.27843	1.78672
CENPA	2.17221	6.08445	1.16893e-09	1.69191	2.78886
SPTBN1	0.613139	-3.9677	7.25685e-05	0.481524	0.780729
AUP1	3.42396	4.01876	5.85049e-05	1.87861	6.2405
ACADL	0.678359	-5.01014	5.439e-07	0.58281	0.789573
EPAS1	0.654002	-4.81899	1.44284e-06	0.550265	0.777295
CRYZ	0.561716	-4.11151	3.93072e-05	0.426689	0.739473
ACADM	0.625234	-4.00503	6.20096e-05	0.496857	0.786782
P3H1	2.53765	4.61234	3.98169e-06	1.70833	3.76956
CDC20	1.89278	5.35728	8.44864e-08	1.49873	2.39043
IRF6	0.732338	-3.98773	6.67097e-05	0.628373	0.853504
NEK2	2.16206	5.04303	4.58215e-07	1.60222	2.91751
CENPF	2.05952	4.67458	2.94555e-06	1.52128	2.78819
KIF14	2.92002	5.07477	3.87958e-07	1.93039	4.41698
FBXL5	0.572297	-4.17478	2.98269e-05	0.440383	0.743725
ABCG2	0.592955	-4.71896	2.37055e-06	0.477253	0.736707
KLF12	0.542452	-3.95526	7.64516e-05	0.400616	0.734504
TJP2	0.538182	-4.93449	8.03592e-07	0.42078	0.68834
BSPRY	0.675912	-3.956	7.62157e-05	0.556687	0.820672
ALDH6A1	0.578316	-4.8341	1.33749e-06	0.463166	0.722095
TEK	0.665945	-4.50202	6.73098e-06	0.55792	0.794886
MOB3B	0.548983	-5.12471	2.98e-07	0.436468	0.690503
PLS1	0.645941	-4.64934	3.33004e-06	0.537252	0.776618
EPHX2	0.630458	-3.90299	9.50127e-05	0.500091	0.794809
NCAPH	2.26672	4.9755	6.50791e-07	1.64209	3.12893
KIF18A	2.54545	4.82883	1.37335e-06	1.74209	3.71929
CRY2	0.532689	-4.32133	1.55089e-05	0.400326	0.708815
RAMP3	0.674136	-4.34899	1.36764e-05	0.564377	0.805242
TWIST1	1.63147	3.91591	9.00657e-05	1.27697	2.08439
PLAU	1.61861	4.29877	1.71745e-05	1.29953	2.01603
STIL	2.76524	4.00932	6.08942e-05	1.68186	4.54648
HJURP	2.06436	6.07943	1.20612e-09	1.63419	2.60778
WFDC3	1.57433	4.06761	4.74979e-05	1.2651	1.95914
PCK1	0.81186	-3.89174	9.95285e-05	0.73096	0.901713
PAIP2B	0.618041	-4.03622	5.43189e-05	0.489256	0.780725
SLC17A3	0.834508	-4.035	5.46012e-05	0.764305	0.911161
RAB17	0.595505	-4.57621	4.73473e-06	0.476947	0.743534
SLC10A2	0.722468	-5.0795	3.78434e-07	0.637298	0.81902
MBOAT7	2.41831	4.01358	5.98051e-05	1.5712	3.72216
SLC25A23	0.484535	-4.57638	4.7309e-06	0.355269	0.660836
AMOT	0.589107	-4.11233	3.91678e-05	0.457792	0.758091
IGFLR1	1.98877	4.22403	2.3997e-05	1.44557	2.73608
PDCD2L	2.46031	4.07725	4.55724e-05	1.59602	3.79265
BCL2L12	2.56125	5.33949	9.32082e-08	1.81352	3.61729
DLGAP5	1.96455	4.52746	5.96981e-06	1.46659	2.63159
PTPRB	0.621286	-5.37203	7.78565e-08	0.522245	0.739109
AUNIP	2.52474	4.46868	7.87048e-06	1.68192	3.78991
KLF2	0.617668	-3.97583	7.01348e-05	0.487083	0.783261
PKMYT1	2.05756	4.22916	2.34561e-05	1.47276	2.87457
FBXL16	0.742212	-4.3871	1.14873e-05	0.649659	0.84795
TNFRSF19	0.676457	-4.15846	3.20407e-05	0.562638	0.813301
LRFN1	2.21222	4.79019	1.6662e-06	1.59859	3.0614
KDR	0.709859	-4.32152	1.54956e-05	0.607677	0.829222
PODXL	0.658599	-4.16961	3.05125e-05	0.541205	0.801456
CCDC136	3.06521	4.31083	1.62646e-05	1.84198	5.10076
OPN1SW	3.1444	4.91614	8.82692e-07	1.9915	4.96473
KNSTRN	2.92053	4.88546	1.0319e-06	1.89988	4.48949
BBOX1	0.761515	-5.31708	1.05443e-07	0.688752	0.841964
PIMREG	2.63058	6.05507	1.40358e-09	1.92347	3.59764
EPB41L4A	0.557857	-4.47643	7.59012e-06	0.432056	0.720287
SGO1	3.23738	5.19783	2.01629e-07	2.0788	5.04166
LBP	1.16564	4.25943	2.04953e-05	1.08627	1.25082
ACE2	0.813581	-4.2979	1.72422e-05	0.740528	0.893842
PLVAP	0.675102	-4.16884	3.06148e-05	0.561239	0.812065
NSUN5	2.81481	4.15707	3.22357e-05	1.728	4.58515
COLGALT1	3.27925	4.23237	2.31241e-05	1.89202	5.68361
ARPC1B	2.61542	4.47479	7.64875e-06	1.71655	3.98497
PGPEP1	0.44187	-4.57791	4.69654e-06	0.311482	0.62684
CRB3	0.557338	-5.46665	4.58615e-08	0.451954	0.687295
ARHGEF16	0.677113	-4.18167	2.89369e-05	0.564017	0.812888
GALNT15	0.699031	-3.93784	8.22197e-05	0.584923	0.835401
GFPT2	1.58222	5.32073	1.03354e-07	1.33618	1.87357
G6PC	0.701062	-4.08134	4.47768e-05	0.591133	0.831435
RAI2	0.536175	-5.30245	1.14258e-07	0.425842	0.675093
FAAP24	2.62482	4.38524	1.1586e-05	1.70524	4.0403
EIF5A	3.48602	4.36454	1.27391e-05	1.9897	6.10762
DMGDH	0.670724	-4.77156	1.82807e-06	0.56924	0.790302
PATJ	0.562053	-4.35585	1.32554e-05	0.433697	0.728396
CCNA1	1.47057	3.97937	6.9097e-05	1.21617	1.77819
KL	0.71329	-4.45928	8.22337e-06	0.614855	0.827483
TBC1D8B	0.542867	-4.1009	4.11552e-05	0.40541	0.726931
EPHB2	2.06308	4.7297	2.24853e-06	1.52821	2.78516
CNDP2	0.587331	-3.94714	7.90912e-05	0.450943	0.764971
SARAF	0.464031	-4.12306	3.73869e-05	0.322133	0.668435
CCNB1	2.10952	5.2616	1.42809e-07	1.59744	2.78575
VAV3	0.597576	-5.01108	5.41243e-07	0.488579	0.730889
PSRC1	2.54074	4.41689	1.0013e-05	1.67982	3.8429
FKBP11	1.9881	4.66734	3.05118e-06	1.48975	2.65314
MYCN	0.371623	-4.22956	2.34152e-05	0.234903	0.587917
SAA2	1.24237	4.46773	7.90552e-06	1.12955	1.36647
CABLES1	0.585017	-3.93768	8.22737e-05	0.447999	0.76394
SPOCD1	2.26117	4.65216	3.28473e-06	1.60344	3.1887
CDCA8	2.5191	5.53722	3.07303e-08	1.81644	3.49358
HOOK1	0.599592	-4.68391	2.81447e-06	0.484062	0.742696
CLDN10	0.671264	-5.10096	3.37942e-07	0.575943	0.78236
PPP1R1A	1.28195	4.79636	1.61573e-06	1.15822	1.4189
TROAP	1.81733	5.41733	6.04955e-08	1.4641	2.25577
MAP7	0.670053	-4.67797	2.89733e-06	0.566568	0.792438
KIAA1614	0.477171	-3.89787	9.70409e-05	0.328929	0.692223
CKAP4	3.51257	6.41609	1.39822e-10	2.39304	5.15585
LRCH1	0.541191	-4.11806	3.82079e-05	0.404055	0.724871
EDNRB	0.678552	-4.93194	8.14176e-07	0.581639	0.791612
RCBTB2	0.518921	-4.10417	4.05766e-05	0.379355	0.709832
IGF2BP3	1.66404	4.76467	1.89159e-06	1.34954	2.05182
DAB2IP	0.55854	-4.00525	6.19527e-05	0.420025	0.742734
ZNF189	0.608489	-3.91208	9.15053e-05	0.47442	0.780446
TRMO	0.33874	-4.0119	6.02321e-05	0.199613	0.574836
DENND4C	0.58787	-4.04697	5.18848e-05	0.45451	0.76036
HMGA1	1.57666	3.97121	7.15095e-05	1.25935	1.97393
SORL1	0.591904	-4.08475	4.41247e-05	0.460226	0.761256
KIF23	2.56435	5.88467	3.98857e-09	1.87397	3.50906
PAQR5	0.622508	-4.5607	5.09844e-06	0.507784	0.763153
ITPKA	1.45927	5.02776	4.96243e-07	1.25936	1.69091
GIPC2	0.713645	-4.65543	3.23307e-06	0.619152	0.822559
SLC3A1	0.752558	-4.34567	1.38849e-05	0.662	0.855505
CENPO	4.29488	4.6155	3.92148e-06	2.31297	7.97502
CEP55	2.26976	5.9987	1.98898e-09	1.73648	2.96681
OIT3	0.640102	-4.07216	4.65783e-05	0.51641	0.793419
ADAMTS14	1.74549	5.18911	2.11302e-07	1.41431	2.15423
CILP	1.51503	4.50905	6.51173e-06	1.26473	1.81487
SEMA7A	1.90828	4.57523	4.75693e-06	1.44683	2.51689
ARHGAP24	0.568095	-4.18526	2.84844e-05	0.43593	0.740332
CDKL2	0.513259	-4.57138	4.84528e-06	0.385607	0.68317
CENPE	2.24525	4.04651	5.19865e-05	1.51749	3.32203
C1RL	2.45106	4.10285	4.08091e-05	1.59719	3.76141
SNRPF	2.39418	4.04087	5.32542e-05	1.56766	3.65646
LNX2	0.576274	-3.92461	8.68704e-05	0.437609	0.758878
TARBP2	2.46757	4.81266	1.48933e-06	1.70812	3.5647
GPR84	1.80433	3.89136	9.9685e-05	1.34035	2.42893
SLC27A2	0.782565	-4.13732	3.51382e-05	0.696752	0.878947
PIF1	2.2164	4.61302	3.96859e-06	1.58048	3.10817
TICRR	2.76535	5.35068	8.7623e-08	1.90518	4.01387
CDH13	0.666872	-4.07412	4.61887e-05	0.548774	0.810385
IMPA2	0.624083	-4.12572	3.69578e-05	0.49885	0.780754
ASGR1	2.16934	4.60955	4.03534e-06	1.56071	3.01531
CARD14	1.56832	4.00753	6.13581e-05	1.2585	1.95441
PMAIP1	1.8043	4.66076	3.15042e-06	1.40775	2.31255
FKBP10	1.66118	4.23521	2.28337e-05	1.31345	2.10098
COL6A1	1.71508	3.99112	6.57622e-05	1.31593	2.2353
APP	0.471966	-4.2072	2.58549e-05	0.332659	0.66961
SLC47A1	0.79473	-4.22639	2.37469e-05	0.714409	0.884081
SH3BGRL3	2.0587	4.22933	2.34392e-05	1.47322	2.87686
KIF2C	2.42018	5.84741	4.99291e-09	1.79965	3.25467
NUF2	2.54712	6.36028	2.0138e-10	1.90951	3.39763
PFDN2	2.51373	3.99233	6.54281e-05	1.59878	3.95229
RORC	0.593739	-5.1922	2.07828e-07	0.487676	0.722868
CGN	0.672364	-3.93818	8.21026e-05	0.551831	0.819224
KCNN3	0.596865	-4.46598	7.97024e-06	0.4759	0.748577
SOX13	0.553617	-4.20556	2.60439e-05	0.420275	0.729263
RHOB	0.612821	-4.28792	1.80353e-05	0.489921	0.766551
SLC20A1	2.31298	4.38595	1.15478e-05	1.59013	3.36442
CDCA7	1.89645	5.28682	1.24458e-07	1.49589	2.40426
TRPM8	2.44758	4.37492	1.21477e-05	1.63901	3.65503
PHLDB2	0.60291	-4.04746	5.17758e-05	0.47189	0.770307
TCTA	0.48426	-4.06413	4.82127e-05	0.341354	0.686993
SLC10A6	0.56344	-3.89697	9.74036e-05	0.422219	0.751896
CCNA2	2.28977	5.23573	1.64334e-07	1.67921	3.12232
RNF175	2.83578	5.26234	1.42237e-07	1.92342	4.18091
IQGAP2	0.641965	-4.34394	1.39949e-05	0.525607	0.784082
MTFR2	2.5368	4.61979	3.84125e-06	1.7091	3.76536
CDCA5	2.34398	5.29204	1.20962e-07	1.70977	3.21344
TMEM27	0.764233	-5.15571	2.52667e-07	0.689975	0.846482
SPIN2A	16.3749	5.04895	4.44239e-07	5.53151	48.4744
RGS20	1.84893	4.56462	5.00411e-06	1.42007	2.40732
NFIB	0.560125	-4.08011	4.50139e-05	0.424003	0.739948
IDNK	0.504334	-3.96191	7.43532e-05	0.359462	0.707594
AUH	0.540535	-3.94065	8.12605e-05	0.398051	0.734023
ZNF462	0.51759	-4.04078	5.32736e-05	0.376059	0.712387
SLC5A12	0.792825	-4.46687	7.93729e-06	0.716042	0.877841
ZP1	1.60365	4.91423	8.91332e-07	1.32833	1.93604
MPZL2	0.567818	-4.34102	1.4182e-05	0.439779	0.733133
FREM2	0.641747	-4.54016	5.62107e-06	0.529912	0.777184
ABCB9	3.08194	4.07805	4.54141e-05	1.79428	5.29371
C12ORF45	8.17823	4.22271	2.41383e-05	3.08354	21.6904
ANK3	0.581599	-5.42899	5.66744e-08	0.478243	0.707292
DIP2C	0.493584	-4.21884	2.45565e-05	0.355554	0.685201
AKAP6	0.39935	-4.95648	7.17833e-07	0.277789	0.574106
NR3C2	0.58488	-4.52764	5.96448e-06	0.463695	0.737736
ADAM8	1.75769	4.26973	1.95707e-05	1.35676	2.27708
SLC25A4	0.45946	-4.18961	2.7943e-05	0.319332	0.661079
BEND6	1.82743	3.93054	8.47536e-05	1.35293	2.46836
TRIM36	2.25954	4.14017	3.47047e-05	1.53612	3.32363
SLC16A12	0.73155	-5.4963	3.87852e-08	0.654386	0.817813
PANK1	0.613914	-4.31011	1.63171e-05	0.491759	0.766413
ZNF117	1.88769	4.09885	4.15216e-05	1.39312	2.55784
STK32B	0.661714	-4.3649	1.27181e-05	0.549726	0.796516
CENPH	2.21591	4.03886	5.37108e-05	1.50614	3.26017
LURAP1L	0.564852	-3.99648	6.42901e-05	0.426853	0.747466
DDAH1	0.507498	-5.39491	6.85596e-08	0.39666	0.649306
HS3ST3A1	1.63684	5.60602	2.0703e-08	1.3778	1.94459
RETREG1	0.621892	-3.98094	6.86439e-05	0.492213	0.785736
C4ORF19	0.630454	-4.43004	9.42163e-06	0.514062	0.7732
CCSAP	2.55005	4.58396	4.56241e-06	1.70892	3.8052
SORBS2	0.526861	-6.87764	6.08529e-12	0.438921	0.632421
FGD5	0.631581	-4.58865	4.46116e-06	0.519022	0.76855
PLCL2	0.511424	-4.66201	3.13134e-06	0.385789	0.677974
SKA1	2.46205	5.97443	2.30903e-09	1.83201	3.30877
EME1	2.27515	5.09134	3.55538e-07	1.65796	3.12208
TTC39B	0.498465	-4.07473	4.60672e-05	0.356612	0.696745
GNA14	0.561866	-4.17317	3.00387e-05	0.428593	0.73658
SLC28A1	0.741138	-4.99722	5.81617e-07	0.658979	0.833539
TSPAN7	0.672931	-4.05881	4.93229e-05	0.555775	0.814783
CDK20	0.454556	-4.29819	1.722e-05	0.317284	0.651219
FUT6	0.732901	-4.37957	1.18915e-05	0.63775	0.84225
FBXO43	2.40699	3.97485	7.0423e-05	1.56089	3.71172
GALK2	0.523286	-4.00871	6.10517e-05	0.381262	0.718216
BUB1B	2.12139	4.81849	1.4465e-06	1.5623	2.88056
CPT2	0.474199	-4.41114	1.02828e-05	0.340395	0.660599
LRP8	3.01695	5.15459	2.54185e-07	1.98253	4.59111
CACNA1D	0.37436	-3.9666	7.29052e-05	0.23038	0.608323
CCNB2	2.40239	6.0442	1.50152e-09	1.80806	3.1921
MRPL17	3.00731	4.27964	1.87193e-05	1.81629	4.97933
TPRG1L	0.431312	-4.30595	1.66267e-05	0.294142	0.632448
CDC25C	1.92235	4.72169	2.33892e-06	1.46559	2.52144
DONSON	2.51768	4.62174	3.80543e-06	1.70195	3.72439
SNF8	3.76022	4.0636	4.83222e-05	1.98507	7.12282
RUNX1	2.13058	4.31192	1.61842e-05	1.51071	3.0048
C1R	1.4881	4.01687	5.89752e-05	1.22574	1.8066
SPON2	1.41096	3.9642	7.36436e-05	1.19012	1.67277
CILP2	1.3814	3.93884	8.18764e-05	1.17624	1.62234
HSF2BP	2.95179	4.02566	5.68153e-05	1.74267	4.99983
GPSM1	2.08179	4.14953	3.33164e-05	1.47241	2.94337
SHC1	3.04933	4.08693	4.3712e-05	1.78647	5.20492
CYP3A7	0.492919	-4.0715	4.6712e-05	0.350656	0.692898
NACC1	2.96862	3.90495	9.42429e-05	1.71938	5.12552
RECQL4	1.83429	4.01057	6.05729e-05	1.36368	2.46732
SPC24	1.77227	5.35397	8.60438e-08	1.4373	2.18529
C16ORF59	2.07148	5.26512	1.401e-07	1.57959	2.71654
CCNF	2.95287	5.1993	2.00036e-07	1.96326	4.4413
ADCY9	0.527523	-4.10051	4.12244e-05	0.388578	0.716151
LRP5	0.62567	-4.08993	4.31512e-05	0.499747	0.783322
CYP4A22	0.720504	-4.0546	5.02196e-05	0.61492	0.844216
PLPP3	0.611257	-4.73958	2.14164e-06	0.498678	0.74925
PRKAA2	0.577313	-3.93152	8.44112e-05	0.439004	0.759196
RAVER2	0.531257	-4.38038	1.18474e-05	0.400308	0.705042
TMEM82	0.728275	-4.26545	1.99498e-05	0.629536	0.842501
AKR7A3	0.708019	-4.34564	1.38868e-05	0.605916	0.827328
NFIA	0.593654	-3.98279	6.81112e-05	0.45929	0.767325
C1ORF115	0.603323	-4.18068	2.90634e-05	0.476068	0.764595
MEMO1	3.21081	4.02717	5.64512e-05	1.81992	5.66468
SGCB	0.611618	-4.11271	3.91048e-05	0.483866	0.773101
SPATA18	0.635865	-5.13257	2.85813e-07	0.534904	0.755881
NOSTRIN	0.582171	-4.25959	2.04799e-05	0.453883	0.74672
RPL22L1	1.68574	4.00812	6.1205e-05	1.30584	2.17615
CDS1	0.617028	-4.1335	3.57288e-05	0.490766	0.775774
PTX3	1.72436	4.99041	6.02521e-07	1.39217	2.13581
DNASE1L3	0.604052	-4.19879	2.68342e-05	0.477399	0.764306
RBM47	0.482777	-4.5542	5.25854e-06	0.352892	0.660466
KIF15	2.44109	4.10162	4.10272e-05	1.59359	3.73931
CLEC3B	0.71016	-4.03443	5.47351e-05	0.601373	0.838627
MELTF	1.50475	5.07422	3.89086e-07	1.28504	1.76202
EMCN	0.637074	-5.18012	2.21745e-07	0.537159	0.755574
CDC25A	2.87502	4.82267	1.4165e-06	1.87174	4.41608
POC1A	3.32034	5.68609	1.29982e-08	2.1955	5.02147
FAM160A1	0.495958	-4.29092	1.77934e-05	0.360026	0.683214
ELOVL7	0.682598	-4.2547	2.09327e-05	0.572496	0.813876
CMBL	0.623568	-4.05416	5.03139e-05	0.496274	0.783513
F2RL1	0.683654	-4.52058	6.16713e-06	0.579732	0.806205
TMEM174	0.803366	-3.96588	7.31241e-05	0.720976	0.895171
TLR3	0.65433	-3.96212	7.42876e-05	0.530488	0.807082
PTTG1	1.85186	5.42359	5.84149e-08	1.48218	2.31374
KCNK5	0.647253	-4.0501	5.11953e-05	0.524382	0.798916
ZNF704	0.565111	-4.65266	3.27686e-06	0.444343	0.718702
CHMP4C	0.555595	-3.92035	8.84214e-05	0.414143	0.745359
KIAA1161	0.492727	-4.69842	2.62178e-06	0.366755	0.661968
DIRAS2	0.7031	-4.39235	1.12131e-05	0.600832	0.822776
RASEF	0.513373	-5.3406	9.26415e-08	0.401943	0.655696
MELK	2.08149	4.36969	1.24423e-05	1.49821	2.89186
CRYL1	0.557513	-4.86139	1.16564e-06	0.440506	0.705597
SKA3	2.52815	4.81115	1.50065e-06	1.73264	3.6889
DDIAS	2.69113	4.17245	3.0134e-05	1.69035	4.28441
FAAH2	0.534406	-4.64427	3.41284e-06	0.410231	0.696169
STK32C	2.22736	4.26245	2.022e-05	1.54124	3.21894
E2F7	3.26682	5.6845	1.31197e-08	2.172	4.9135
ARHGAP42	0.588864	-4.40349	1.06521e-05	0.465211	0.745383
MOAP1	0.4553	-3.9735	7.08235e-05	0.308851	0.671189
HACD1	1.95748	4.15002	3.32453e-05	1.4254	2.6882
CLMP	1.34321	3.9338	8.36128e-05	1.15957	1.55593
CYYR1	0.637599	-4.19486	2.73039e-05	0.516686	0.786808
TAF10	2.23585	4.46673	7.94261e-06	1.57076	3.18255
CYB5A	0.575722	-4.39701	1.09755e-05	0.450119	0.736373
RAG1	0.403713	-4.23059	2.33076e-05	0.265199	0.614572
WDR72	0.667077	-5.37652	7.59409e-08	0.575547	0.773163
CDH16	0.71447	-3.97551	7.02293e-05	0.605337	0.843279
LDHD	0.650613	-4.11325	3.90134e-05	0.530115	0.798499
PLK1	2.32888	6.40735	1.48073e-10	1.7982	3.01616
SCG5	1.35708	3.89604	9.77794e-05	1.16385	1.58239
AKTIP	0.408982	-3.97929	6.91223e-05	0.263301	0.635266
MARS	3.96536	4.4813	7.41901e-06	2.17077	7.24353
MYO5B	0.557489	-3.92757	8.58073e-05	0.416487	0.746227
NCKAP5L	2.60097	4.12444	3.71631e-05	1.65143	4.09648
SPINT2	0.518339	-4.01215	6.01687e-05	0.376011	0.714541
TRPV3	2.66727	4.14672	3.3727e-05	1.67759	4.24082
GHDC	0.481894	-3.98156	6.84648e-05	0.336419	0.690274
C11ORF84	2.49677	3.98517	6.74313e-05	1.592	3.91574
PBK	1.76214	4.11424	3.88453e-05	1.34534	2.30808
FAM107A	0.583739	-5.02094	5.14199e-07	0.473108	0.72024
REEP4	3.29115	4.58383	4.56538e-06	1.9776	5.47717
CAVIN2	0.623875	-4.74055	2.13134e-06	0.513313	0.758253
SHOX2	2.35245	5.20382	1.95238e-07	1.70448	3.24676
AR	0.683552	-4.14225	3.43917e-05	0.570941	0.818374
RNASE2	1.69899	4.33507	1.45715e-05	1.33696	2.15906
RASSF6	0.66404	-4.1862	2.83662e-05	0.548209	0.804344
COL22A1	1.58974	4.92247	8.54572e-07	1.3218	1.91199
CKAP2L	2.41561	4.52375	6.07536e-06	1.64845	3.53978
BUB1	1.96827	4.65404	3.25492e-06	1.47991	2.61778
LDB2	0.662466	-4.15052	3.31727e-05	0.545397	0.804663
OTUD7A	0.309617	-4.60993	4.02802e-06	0.188081	0.509691
CDK1	1.94804	4.44927	8.61627e-06	1.4522	2.61319
EMX2	0.716036	-4.99895	5.76431e-07	0.628143	0.816228
SIX2	1.54826	4.10249	4.0872e-05	1.25645	1.90783
STAT2	2.63991	4.6042	4.14047e-06	1.74632	3.99076
MTSS1	0.557203	-4.19898	2.6812e-05	0.424092	0.732094
PKHD1	0.711776	-4.42275	9.74539e-06	0.612222	0.82752
PDGFD	0.692934	-4.08295	4.44669e-05	0.581056	0.826353
S1PR1	0.694503	-4.1857	2.84285e-05	0.585515	0.823779
INSR	0.555287	-4.6128	3.97276e-06	0.432478	0.71297
GIMAP8	0.63878	-4.16612	3.09828e-05	0.517342	0.788723
PRKCE	0.481484	-4.44521	8.78063e-06	0.34884	0.664563
CDC42BPG	0.55126	-4.15753	3.21708e-05	0.416318	0.729941
UGT2B7	0.772986	-4.38776	1.14522e-05	0.689	0.86721
SHCBP1	2.21161	5.02911	4.92762e-07	1.62318	3.01335
EXOSC1	4.39344	4.75609	1.97379e-06	2.3873	8.0854
GATM	0.692509	-5.12958	2.90383e-07	0.601802	0.796888
BCL2	0.557179	-4.49217	7.05006e-06	0.431689	0.719149
RHNO1	5.66325	5.73514	9.74304e-09	3.13118	10.2429
RRM2	1.98415	5.09053	3.57064e-07	1.52406	2.58314
LAMB2	0.531358	-4.32241	1.54333e-05	0.398902	0.707796
FRMD3	0.65876	-4.15034	3.31977e-05	0.540907	0.802291
POP7	2.5414	4.05053	5.11019e-05	1.61833	3.99098
RCAN2	0.665608	-4.67278	2.97146e-06	0.561137	0.789529
CBWD1	0.320195	-4.21533	2.49417e-05	0.188561	0.543723
CES3	0.729771	-4.27767	1.8886e-05	0.631685	0.843087
ANKRD13D	2.22053	3.9059	9.38752e-05	1.48801	3.31365
ADCY5	0.678681	-4.55452	5.25043e-06	0.574416	0.801873
SAA1	1.20231	5.17318	2.30147e-07	1.12124	1.28923
SLC19A1	2.60394	4.75609	1.97376e-06	1.7553	3.86287
TNK1	0.502255	-3.89573	9.79016e-05	0.355187	0.710216
EXO1	2.32577	4.83472	1.33335e-06	1.65182	3.27469
MFSD4A	0.522985	-4.10662	4.01486e-05	0.383825	0.7126
IL20RB	1.23413	4.19527	2.72551e-05	1.11861	1.36159
SLCO2A1	0.705289	-4.47673	7.57952e-06	0.605314	0.821776
PDZK1	0.755493	-3.9094	9.25251e-05	0.656419	0.869519
CNIH2	2.27536	3.9646	7.35188e-05	1.51543	3.41637
UBE2C	1.62252	5.80099	6.59248e-09	1.37776	1.91075
PCCA	0.576852	-4.13098	3.61228e-05	0.444325	0.748909
BANF1	3.14721	4.39312	1.11735e-05	1.88703	5.24894
B3GNTL1	3.07275	5.5543	2.78724e-08	2.06772	4.56628
HOXD8	0.546832	-3.8984	9.68292e-05	0.403698	0.740714
ZNF613	0.328925	-4.09585	4.20631e-05	0.193204	0.559987
DMRTA1	0.551562	-4.84903	1.24067e-06	0.433658	0.701522
RNF152	0.608813	-4.6319	3.62318e-06	0.493503	0.751067
CCDC121	0.443965	-3.97425	7.06014e-05	0.297463	0.662619
BASP1	1.57155	4.0934	4.25086e-05	1.26568	1.95133
METRNL	1.7671	4.15723	3.22127e-05	1.3511	2.31118
MUC20	0.662309	-4.42293	9.737e-06	0.55178	0.794978
RIMKLA	0.637859	-4.00191	6.2834e-05	0.511784	0.794991
CLVS1	2.77201	4.69743	2.63455e-06	1.81152	4.24177
PUS1	2.56712	3.98845	6.65057e-05	1.61525	4.07992
ERICH5	0.696889	-4.94116	7.76597e-07	0.603883	0.804219
HASPIN	3.44632	5.07914	3.79139e-07	2.13795	5.55537
GRAMD1C	0.521249	-4.77566	1.79117e-06	0.39895	0.681038
ZNF366	0.659872	-4.04037	5.33664e-05	0.539363	0.807308
MAF	0.628799	-3.89535	9.80565e-05	0.497889	0.79413
CPNE7	1.40856	4.07122	4.67675e-05	1.19441	1.66111
APOLD1	0.723704	-3.96842	7.23494e-05	0.616878	0.849029
C17ORF62	4.0984	4.15176	3.29925e-05	2.10577	7.97659
AURKB	1.88735	5.79227	6.94407e-09	1.52234	2.33988
TMEM125	0.739954	-3.95328	7.70874e-05	0.637321	0.859113
TMEM86B	1.91028	3.89792	9.70229e-05	1.37961	2.64509
FZD2	1.57471	4.11785	3.82417e-05	1.26864	1.95461
MAP6D1	1.93448	4.68918	2.74306e-06	1.46821	2.54884
SLC25A42	0.556935	-4.21967	2.44663e-05	0.42436	0.730927
P2RY8	0.620062	-4.21588	2.48802e-05	0.496521	0.77434
C1S	1.53367	4.13529	3.54502e-05	1.25228	1.87829
KPNA2	2.07339	4.25092	2.1289e-05	1.48139	2.90196
CLEC4G	4.08827	4.50559	6.61902e-06	2.21572	7.54335
C11ORF54	0.611657	-4.40882	1.03934e-05	0.491585	0.761056
PYCR1	1.62324	4.83182	1.3529e-06	1.33366	1.9757
MX2	2.33114	4.19409	2.73974e-05	1.56963	3.46209
SETD3	0.421504	-4.19669	2.70839e-05	0.281562	0.630999
TRAIP	3.76529	5.43913	5.35423e-08	2.33514	6.07135
CHEK2	2.91754	5.28028	1.28987e-07	1.96069	4.34135
C9ORF66	0.699715	-3.93212	8.41983e-05	0.585628	0.836026
IQGAP3	1.97905	4.94076	7.78182e-07	1.50958	2.59454
PRKD1	0.480666	-4.64471	3.40553e-06	0.352849	0.654785
MAML2	0.633072	-3.98884	6.63959e-05	0.505702	0.792522
LRRC19	0.726869	-4.3019	1.69338e-05	0.628542	0.840576
BEX5	0.654631	-4.40073	1.07885e-05	0.542059	0.790581
FAM110C	0.629112	-3.89372	9.87191e-05	0.498213	0.794404
F8	0.653619	-3.93718	8.24456e-05	0.528921	0.807714
METTL7A	0.54241	-4.97454	6.54011e-07	0.426238	0.690243
PARPBP	3.40279	5.52069	3.37675e-08	2.20304	5.25592
STAC3	2.41128	4.00487	6.20527e-05	1.56739	3.70952
PSMD13	8.70844	5.55351	2.79989e-08	4.05708	18.6925
SLC52A2	2.5908	4.26269	2.01985e-05	1.6724	4.01356
TAL2	0.701324	-4.05743	4.96154e-05	0.590866	0.832432
KIF18B	2.16294	5.75881	8.47069e-09	1.66347	2.81238
SOWAHB	0.607301	-5.13634	2.80135e-07	0.502058	0.734606
TOR3A	3.35284	3.92332	8.73382e-05	1.83203	6.13609
QRFPR	0.703391	-4.66755	3.04816e-06	0.606783	0.815382
ERCC6L	4.15717	6.12398	9.12662e-10	2.63483	6.55908
CYP4A11	0.823637	-4.1321	3.5947e-05	0.75122	0.903035
TMEM220	0.57772	-3.94019	8.1418e-05	0.439732	0.759007
TPRG1	2.57334	3.91391	9.08125e-05	1.603	4.13107
H2AFX	2.2176	5.1825	2.18933e-07	1.64087	2.99703
LCTL	5.03765	5.40115	6.6214e-08	2.80159	9.05839
FAM72B	8.40458	6.05875	1.37184e-09	4.22125	16.7336
ZBED6CL	2.07193	4.28655	1.81473e-05	1.48497	2.89091
SPRED3	2.15183	3.94106	8.11238e-05	1.46993	3.15007
FAM78B	1.70638	4.10027	4.12676e-05	1.32172	2.20297
FBF1	1.89374	4.07909	4.52125e-05	1.39338	2.57378
JPT1	2.10478	4.75648	1.96996e-06	1.54891	2.86015
C8ORF76	5.03729	4.52052	6.16874e-06	2.49888	10.1543
NUDT11	1.9573	5.59942	2.15065e-08	1.54728	2.47598
ANAPC7	4.55775	4.6676	3.04744e-06	2.41066	8.61718
FAM72A	7.82568	4.97879	6.39839e-07	3.48157	17.5901
KIAA1671	0.504226	-4.29026	1.78463e-05	0.368784	0.689411
SLC22A4	0.644606	-4.13329	3.57609e-05	0.523436	0.793826
SLC22A5	0.580144	-3.97239	7.11537e-05	0.443471	0.758938
SLC22A12	0.812014	-3.89542	9.803e-05	0.731241	0.901709
SLC22A6	0.782467	-4.53585	5.73714e-06	0.703772	0.869961
HIBCH	0.486979	-4.28743	1.80752e-05	0.350476	0.676647
LRBA	0.490753	-4.27975	1.87102e-05	0.354234	0.679886
KLHL9	0.482818	-4.1815	2.89594e-05	0.343214	0.679206
PLXNB3	1.99991	4.82585	1.39409e-06	1.50924	2.65011
PRC1	2.82654	4.74545	2.08048e-06	1.84025	4.34143
POU3F3	0.617346	-4.98453	6.21137e-07	0.510696	0.746268
DZIP3	0.549716	-4.07598	4.58209e-05	0.41227	0.732984
C1ORF53	1.68277	4.01476	5.95062e-05	1.30522	2.16954
CENPW	2.56599	5.93672	2.90782e-09	1.87993	3.50241
HSPA1L	0.325108	-4.43802	9.07899e-06	0.197936	0.533987
GABBR1	1.60621	3.93343	8.37431e-05	1.2684	2.034
FBXO48	0.345459	-4.07018	4.69773e-05	0.207069	0.576339
ARID3C	2.21709	4.47776	7.54298e-06	1.5647	3.1415
LGR4	0.623556	-4.11679	3.84186e-05	0.497987	0.780788
ADGRG1	0.604663	-4.02202	5.77016e-05	0.473199	0.772652
MFSD2B	7.89696	4.79444	1.6313e-06	3.39296	18.3798
DENND1C	0.548607	-4.67121	2.99437e-06	0.426442	0.70577
CYS1	0.739028	-4.5821	4.6033e-06	0.649354	0.841086
MLLT11	1.69733	4.29411	1.75399e-05	1.33319	2.16092
MXD3	1.83106	4.50232	6.72171e-06	1.40715	2.38266
SYNJ2BP	0.461087	-3.97068	7.16691e-05	0.314647	0.675683
NPEPL1	1.67565	4.34983	1.36246e-05	1.32791	2.11444
FAM72D	7.31787	5.4321	5.56955e-08	3.56866	15.006
SLC12A8	1.62053	4.652	3.28726e-06	1.32229	1.98605
C10ORF55	3.01502	4.5111	6.4491e-06	1.8666	4.87001
ZNF844	0.548762	-4.1204	3.78216e-05	0.412492	0.730049
KIFC1	2.41783	4.81167	1.49674e-06	1.68749	3.46424
NME1	1.90199	4.84027	1.2966e-06	1.46605	2.46756
SMKR1	1.57475	4.03409	5.48153e-05	1.26298	1.96348
ACAD11	0.616522	-4.18225	2.88643e-05	0.491485	0.773369
AQP1	0.725027	-5.08692	3.63932e-07	0.640544	0.820652
MICAL3	0.533934	-3.95405	7.68391e-05	0.391208	0.728732
UPK3B	1.60301	3.98985	6.6115e-05	1.27135	2.0212
NME2	2.375	4.33966	1.42701e-05	1.60694	3.51018
AC006254.1	2.26734	3.9888	6.64089e-05	1.51645	3.39004
TMEM150C	0.627603	-4.44303	8.87016e-06	0.511019	0.770784
TMEM158	1.47157	4.50804	6.54306e-06	1.24404	1.74071
SELENOP	0.700787	-4.49653	6.90729e-06	0.600177	0.818263
C1ORF210	0.757799	-4.21984	2.44472e-05	0.66621	0.861979
TRNP1	1.37332	4.15944	3.19027e-05	1.18264	1.59474
HMBS	2.19289	4.0297	5.58477e-05	1.49676	3.21277
SLC5A8	0.809241	-4.01111	6.04331e-05	0.729728	0.897416
KIAA1147	0.611906	-3.89673	9.75009e-05	0.477961	0.783389
MGAM	0.72314	-4.6424	3.44382e-06	0.630649	0.829195
TUBB3	1.80194	4.46884	7.86437e-06	1.3918	2.33295
SCX	1.5584	4.44731	8.69539e-06	1.28163	1.89493
EPPK1	0.495086	-4.11095	3.94032e-05	0.354091	0.692224
FAM72C	10.1597	5.50806	3.62816e-08	4.45242	23.1827
IKBKE	1.87509	3.90761	9.32143e-05	1.36798	2.57017
AC010616.1	4.69393	3.98234	6.82392e-05	2.19296	10.0471
EPOP	1.83708	4.28308	1.84324e-05	1.39079	2.42659
AC018630.6	3.60206	4.00225	6.27435e-05	1.92309	6.74687
UHRF1	2.17028	4.1489	3.34082e-05	1.50503	3.1296
C11ORF98	2.48994	4.19204	2.76452e-05	1.62537	3.81438

## Sheet: Table S5
Table S5. Selection of Survival related lncRNAs.
lncRNA	HR	z	pvalue	lower	upper
SNHG17	1.84364	4.09667	4.19131e-05	1.37584	2.47049
ATP1A1-AS1	0.367245	-4.1057	4.0309e-05	0.227655	0.592428
LINC01270	2.37529	4.14771	3.35811e-05	1.57825	3.57486
DUXAP8	1.90902	4.38832	1.14228e-05	1.43018	2.54818
FIRRE	2.20295	3.90561	9.3989e-05	1.48209	3.27443
LINC01615	1.58424	4.3725	1.22833e-05	1.289	1.94711
LINC01671	0.633411	-5.53455	3.12037e-08	0.538835	0.744586
FAM225B	7.38208	4.96614	6.83001e-07	3.35381	16.2487
AC016831.1	2.06812	4.22225	2.41881e-05	1.476	2.89779
AL445472.1	0.4022	-4.04693	5.1893e-05	0.258744	0.625193
AL357140.2	0.337777	-4.9654	6.85585e-07	0.220074	0.518431
LINC00242	1.96042	3.98576	6.72653e-05	1.40795	2.72966
MYOSLID	2.39814	5.38735	7.15045e-08	1.74451	3.29667
AL365203.1	2.18531	4.56847	4.91289e-06	1.56263	3.05612
AL139220.2	4.45766	3.96005	7.49331e-05	2.12736	9.34053
LINC01507	0.651056	-4.55638	5.20424e-06	0.541309	0.783054
LINC01510	0.701389	-3.9965	6.42863e-05	0.589405	0.834649
APCDD1L-AS1	1.74648	4.23462	2.28941e-05	1.34921	2.26072
LINC00704	1.98496	4.72737	2.27448e-06	1.49384	2.63753
FAM225A	4.05388	5.66213	1.49509e-08	2.4972	6.58093
AL078590.3	0.317656	-3.90871	9.27915e-05	0.178739	0.564538
LINC01271	4.08667	4.84278	1.28036e-06	2.31173	7.22441
LINC00957	0.480372	-4.14554	3.3901e-05	0.33965	0.679397
LINC00607	3.87924	4.6045	4.13467e-06	2.17841	6.90803
LINC00941	2.13919	4.95328	7.29733e-07	1.58334	2.89018
EGOT	0.59029	-4.9819	6.29618e-07	0.479732	0.726327
AL365356.5	1.88671	4.29983	1.70929e-05	1.41264	2.51987
DRAIC	0.675538	-3.9383	8.20622e-05	0.55574	0.82116
LINC01550	0.511636	-4.33945	1.4284e-05	0.378016	0.692488
LINC02458	23.8698	5.70467	1.16566e-08	8.02526	70.9968
SEMA6A-AS2	0.414215	-4.07476	4.60616e-05	0.271088	0.632908
LINC00942	1.37049	3.94624	7.93877e-05	1.17191	1.60272
AC124854.1	0.721588	-4.74236	2.11241e-06	0.630553	0.825765
ZFPM2-AS1	1.5552	4.00678	6.15525e-05	1.25306	1.93019
AP003716.1	0.580649	-4.32745	1.50844e-05	0.453928	0.742746
AC084033.3	2.205	4.20733	2.58403e-05	1.52557	3.18701
AC103740.2	5.1351	4.52408	6.06601e-06	2.52766	10.4323
AC023794.5	2.15247	4.0118	6.02574e-05	1.48007	3.13036
AC103706.1	2.14356	4.67649	2.91826e-06	1.55723	2.95066
AC021483.2	0.52688	-3.99506	6.46768e-05	0.384755	0.721504
AC093278.2	0.61177	-4.32255	1.54238e-05	0.489577	0.764461
AC005586.2	1.60947	4.35965	1.30271e-05	1.29947	1.99344
AC135048.1	3.96538	4.20198	2.64592e-05	2.08556	7.5396
AC012213.3	3.18448	4.28808	1.80224e-05	1.87548	5.40709
AC061992.1	1.73193	4.24124	2.22289e-05	1.34369	2.23234
LINC02081	2.21351	5.24526	1.56062e-07	1.64489	2.97869
Z98200.1	2.34778	4.02711	5.64667e-05	1.54975	3.55675
AC080013.3	1.80065	4.58294	4.58493e-06	1.4002	2.31563
AC100812.1	1.65051	4.18505	2.85105e-05	1.30527	2.08705
AC018648.1	2.33617	4.79953	1.59039e-06	1.65204	3.30362
AL133215.2	3.78864	5.17668	2.25871e-07	2.28803	6.27344
AC020658.5	1.93501	3.90479	9.43086e-05	1.38927	2.69514
AC023043.4	1.52108	4.01122	6.04057e-05	1.23922	1.86705
AL121906.2	2.57723	4.03252	5.5181e-05	1.62673	4.0831
AL121782.1	2.02256	4.12143	3.76523e-05	1.44687	2.82731
AC121338.2	0.357723	-5.30511	1.12604e-07	0.244684	0.522984
EPB41L4A-AS2	0.454346	-4.38947	1.1363e-05	0.319451	0.646203
AC026401.3	2.34863	4.1868	2.82911e-05	1.5748	3.5027
AL161782.1	0.45887	-4.5084	6.5317e-06	0.32705	0.643821
LINC01232	2.35316	3.9671	7.27536e-05	1.54182	3.59143

## Sheet: Table S6
Table S6. Selection of Survival related copy number alterations.
Region	HR	z	pvalue	lower	upper
chr9.8605659-8667054	0.107929	-3.92188	8.78625e-05	0.0354772	0.328345
chr9.8667054-8817680	0.107929	-3.92188	8.78625e-05	0.0354772	0.328345
chr9.8817680-8823050	0.107929	-3.92188	8.78625e-05	0.0354772	0.328345
chr9.8823050-8826283	0.107929	-3.92188	8.78625e-05	0.0354772	0.328345
chr9.8826283-8835911	0.107929	-3.92188	8.78625e-05	0.0354772	0.328345
chr9.8835911-8891739	0.107929	-3.92188	8.78625e-05	0.0354772	0.328345
chr9.8891739-9078734	0.107929	-3.92188	8.78625e-05	0.0354772	0.328345
chr9.9078734-9132190	0.107929	-3.92188	8.78625e-05	0.0354772	0.328345
chr9.9132190-9141935	0.107929	-3.92188	8.78625e-05	0.0354772	0.328345
chr9.9228929-9401107	0.114817	-4.15361	3.27276e-05	0.0413477	0.318832
chr9.9401107-9404766	0.100887	-4.28574	1.82132e-05	0.0353403	0.288008
chr9.9404766-9454090	0.100887	-4.28574	1.82132e-05	0.0353403	0.288008
chr9.9454090-9457622	0.100887	-4.28574	1.82132e-05	0.0353403	0.288008
chr9.9457622-9463102	0.0882674	-4.0357	5.44402e-05	0.0271532	0.286932
chr9.9463102-9471334	0.0882674	-4.0357	5.44402e-05	0.0271532	0.286932
chr9.9471334-9477771	0.0882674	-4.0357	5.44402e-05	0.0271532	0.286932
chr9.9477771-9492693	0.0882674	-4.0357	5.44402e-05	0.0271532	0.286932
chr9.9492693-9507017	0.0882674	-4.0357	5.44402e-05	0.0271532	0.286932
chr9.9507017-9512402	0.0882674	-4.0357	5.44402e-05	0.0271532	0.286932
chr9.9512402-9515866	0.0882674	-4.0357	5.44402e-05	0.0271532	0.286932
chr9.9515866-9565298	0.0882674	-4.0357	5.44402e-05	0.0271532	0.286932
chr9.9565298-9569884	0.0882674	-4.0357	5.44402e-05	0.0271532	0.286932
chr9.9569884-9574471	0.100676	-4.02266	5.75445e-05	0.0328941	0.308127
chr9.9574471-9583722	0.100676	-4.02266	5.75445e-05	0.0328941	0.308127
chr9.9583722-9639938	0.100676	-4.02266	5.75445e-05	0.0328941	0.308127
chr9.9639938-9644705	0.100676	-4.02266	5.75445e-05	0.0328941	0.308127
chr9.9644705-9652343	0.100676	-4.02266	5.75445e-05	0.0328941	0.308127
chr9.9992367-10017632	0.0708077	-4.2567	2.07463e-05	0.0209223	0.239636
chr9.10121974-10156359	0.0725974	-4.14632	3.37863e-05	0.0210125	0.250821
chr9.10156359-10156807	0.0725974	-4.14632	3.37863e-05	0.0210125	0.250821
chr9.10156807-10166726	0.0725974	-4.14632	3.37863e-05	0.0210125	0.250821
chr9.10166726-10337222	0.072597	-4.14915	3.33715e-05	0.0210302	0.250608
chr9.21890124-21921378	0.172095	-4.18647	2.83332e-05	0.0755056	0.392244
chr9.21921378-21939761	0.172095	-4.18647	2.83332e-05	0.0755056	0.392244
chr9.21939761-21941384	0.172095	-4.18647	2.83332e-05	0.0755056	0.392244
chr9.21941384-21946078	0.172095	-4.18647	2.83332e-05	0.0755056	0.392244
chr9.21946078-21948524	0.16877	-4.27531	1.90872e-05	0.074655	0.381533
chr9.21948524-21968443	0.174176	-4.37192	1.2316e-05	0.0795642	0.381293
chr9.21968443-21976218	0.174176	-4.37192	1.2316e-05	0.0795642	0.381293
chr9.21976218-21986996	0.174176	-4.37192	1.2316e-05	0.0795642	0.381293
chr9.21986996-21993136	0.174176	-4.37192	1.2316e-05	0.0795642	0.381293
chr9.21993136-21993981	0.174176	-4.37192	1.2316e-05	0.0795642	0.381293
chr9.21993981-21994562	0.174176	-4.37192	1.2316e-05	0.0795642	0.381293
chr9.21994562-21994846	0.174176	-4.37192	1.2316e-05	0.0795642	0.381293
chr9.21994846-22001392	0.174176	-4.37192	1.2316e-05	0.0795642	0.381293
chr9.22001392-22024112	0.174176	-4.37192	1.2316e-05	0.0795642	0.381293
chr9.22024112-22027369	0.168727	-4.27634	1.89991e-05	0.0746417	0.381406
chr9.22027369-22043895	0.168727	-4.27634	1.89991e-05	0.0746417	0.381406
chr9.22043895-22057276	0.168727	-4.27634	1.89991e-05	0.0746417	0.381406
chr9.22057276-22076840	0.176755	-4.11345	3.89785e-05	0.0774038	0.403628
chr9.22076840-22079599	0.176755	-4.11345	3.89785e-05	0.0774038	0.403628
chr9.22079599-22111633	0.176755	-4.11345	3.89785e-05	0.0774038	0.403628
chr9.22111633-22122076	0.176755	-4.11345	3.89785e-05	0.0774038	0.403628
chr9.22122076-22126489	0.104444	-4.41082	1.02982e-05	0.0382752	0.285
chr9.22126489-22134685	0.104444	-4.41082	1.02982e-05	0.0382752	0.285
chr9.22134685-22166251	0.104444	-4.41082	1.02982e-05	0.0382752	0.285
chr9.22166251-22227321	0.104444	-4.41082	1.02982e-05	0.0382752	0.285
chr9.22227321-22283166	0.123782	-3.9434	8.0336e-05	0.0438212	0.349646
chr9.22548881-22618635	0.123248	-3.90673	9.35538e-05	0.0431154	0.35231
chr13.21459090-21470132	0.0855116	-4.10772	3.99583e-05	0.0264515	0.27644

## Sheet: Table S7
Table S7. Selection of Survival related DNA methylation sites.
Site	HR	z	pvalue	lower	upper
cg00064261	64.4997	4.20846	2.57113e-05	9.26427	449.06
cg00243313	60.0303	4.17057	3.03837e-05	8.76241	411.261
cg00264591	257.482	4.56143	5.08061e-06	23.7079	2796.41
cg00295572	10.2577	3.8947	9.8321e-05	3.17871	33.1019
cg00358442	88.438	5.30534	1.12463e-07	16.8845	463.223
cg00384539	39.8267	5.59226	2.24135e-08	10.9483	144.877
cg00394725	6997.47	4.0483	5.15906e-05	96.2572	508686
cg00481644	34.6864	4.03148	5.54272e-05	6.18568	194.505
cg00486340	26.6107	4.03772	5.39723e-05	5.41147	130.857
cg00565688	16.4472	4.03105	5.55275e-05	4.2151	64.1762
cg00601350	1740.12	4.39812	1.09191e-05	62.5834	48383.8
cg00642460	16.5614	4.05305	5.05548e-05	4.26156	64.3612
cg00701692	33.9831	4.00054	6.31983e-05	6.04031	191.191
cg00705280	21.1356	4.08759	4.35884e-05	4.89419	91.274
cg00745725	19.699	4.0865	4.37938e-05	4.71632	82.2781
cg00873473	390779	3.9252	8.66562e-05	630.556	2.4218e+08
cg01015199	4832.72	4.20777	2.57906e-05	92.9196	251348
cg01029627	3.68498e-34	-4.08829	4.34559e-05	3.45214e-50	3.93353e-18
cg01059449	42.4938	4.0965	4.19445e-05	7.06733	255.503
cg01109867	5.23124e-36	-4.18555	2.84471e-05	1.57555e-52	1.73691e-19
cg01142386	2.16679e+11	4.28468	1.83002e-05	1.41389e+06	3.32061e+16
cg01162672	36.6566	4.39803	1.09237e-05	7.36368	182.478
cg01212887	85.1155	4.18003	2.91472e-05	10.5938	683.858
cg01277542	27.639	4.73642	2.17528e-06	6.99858	109.153
cg01530101	19.6789	4.6145	3.94033e-06	5.5512	69.7613
cg01539036	22.0748	4.30514	1.6688e-05	5.396	90.3067
cg01559663	82.6824	4.72283	2.32586e-06	13.234	516.577
cg01562385	39.9103	4.1625	3.14779e-05	7.03388	226.451
cg01565314	11.0659	4.06732	4.75562e-05	3.47464	35.2423
cg01567503	232.326	4.16904	3.0588e-05	17.9366	3009.23
cg01587896	7.71253	4.01889	5.84731e-05	2.84788	20.8868
cg01616178	57.7899	4.96897	6.73084e-07	11.6656	286.284
cg01670677	34.7329	4.32636	1.51597e-05	6.96211	173.277
cg01735101	6.58799e-25	-3.89121	9.97442e-05	4.35421e-37	9.96776e-13
cg01756902	1.33744e+07	5.65311	1.57567e-08	45243.7	3.95359e+09
cg01783070	23.5575	5.21058	1.88256e-07	7.17796	77.3138
cg01915516	11.9875	4.08336	4.4389e-05	3.63875	39.4918
cg01941895	217.282	4.03044	5.56728e-05	15.8691	2975.06
cg01962233	30.7645	4.48494	7.29356e-06	6.88266	137.513
cg02012703	11.9315	4.11215	3.91992e-05	3.66027	38.8938
cg02065637	47.7505	5.12076	3.04307e-07	10.8731	209.703
cg02115041	598.267	4.44933	8.61382e-06	35.7809	10003.2
cg02149708	72.738	4.44991	8.59062e-06	11.009	480.59
cg02151625	51.0975	4.62617	3.72489e-06	9.6517	270.517
cg02172790	2.93729e-89	-4.03664	5.42229e-05	3.03218e-132	2.84536e-46
cg02187214	46.9828	3.89523	9.81054e-05	6.77125	325.993
cg02191312	306.691	4.44274	8.88196e-06	24.5282	3834.74
cg02237470	84.1354	5.88738	3.92374e-09	19.2369	367.979
cg02281208	20.9128	3.96656	7.29182e-05	4.65551	93.9414
cg02306630	20.0902	4.2685	1.96795e-05	5.06633	79.6663
cg02328332	20.5613	4.03231	5.52316e-05	4.72958	89.3881
cg02524475	35.2737	4.04923	5.13861e-05	6.28685	197.911
cg02564761	94.6416	4.71245	2.44762e-06	14.2628	627.999
cg02612963	51.7599	3.95297	7.71864e-05	7.3141	366.291
cg02650317	29.8585	4.72054	2.35223e-06	7.2882	122.325
cg02714882	92.8308	4.18387	2.86588e-05	11.1151	775.304
cg02760031	66.516	5.18763	2.12982e-07	13.6207	324.829
cg02767771	18.8525	4.02728	5.64258e-05	4.51526	78.7147
cg02788400	2.60981e+08	4.03101	5.55375e-05	21099.5	3.22808e+12
cg02812891	82.9941	4.45919	8.22715e-06	11.9004	578.807
cg02831267	47.0822	4.10433	4.05493e-05	7.48183	296.283
cg02878244	14.3254	4.41578	1.00645e-05	4.39504	46.6926
cg02954212	23.5014	4.06088	4.88875e-05	5.12085	107.856
cg02968914	738.155	4.11691	3.83994e-05	31.8191	17124.1
cg02974928	18.8707	4.6702	3.00906e-06	5.50013	64.7447
cg03108229	35.8914	4.30658	1.658e-05	7.03557	183.097
cg03109827	13.3676	4.0677	4.74795e-05	3.83249	46.626
cg03140968	48.1753	4.70034	2.59731e-06	9.57446	242.401
cg03237648	349.575	4.8033	1.56072e-06	32.0377	3814.35
cg03329976	33.8893	3.98681	6.6967e-05	5.99606	191.54
cg03371205	3.17065e-23	-3.93971	8.15793e-05	2.03337e-34	4.94403e-12
cg03442378	33.2088	4.20007	2.66834e-05	6.47679	170.273
cg03567830	29.1394	4.59968	4.23135e-06	6.92552	122.605
cg03602280	18.4284	4.47443	7.6617e-06	5.1423	66.0417
cg03696599	39.5421	4.08678	4.37408e-05	6.77846	230.669
cg03755123	113.945	5.04364	4.56762e-07	18.091	717.681
cg03799727	1.3764e-26	-4.16915	3.05737e-05	9.57376e-39	1.97882e-14
cg03905847	49.427	4.5747	4.76892e-06	9.29417	262.856
cg03945700	35.423	4.48128	7.41978e-06	7.44181	168.614
cg03983645	10.528	4.03492	5.4622e-05	3.35536	33.0331
cg04107140	32253.1	5.5235	3.32306e-08	810.489	1.2835e+06
cg04221877	84.5671	4.14035	3.4678e-05	10.349	691.04
cg04241652	19.205	3.9946	6.48031e-05	4.50508	81.8701
cg04250451	62.4842	4.80696	1.53245e-06	11.5764	337.263
cg04304705	13.5745	3.94288	8.05085e-05	3.71244	49.6352
cg04344565	210.501	4.77414	1.80473e-06	23.4138	1892.5
cg04431946	26.5988	5.34744	8.92051e-08	7.99128	88.5334
cg04457979	18.6438	4.20975	2.55658e-05	4.77531	72.7891
cg04578774	47.8899	3.8967	9.7513e-05	6.84091	335.255
cg04620091	2540.21	4.74868	2.04744e-06	99.8964	64593.8
cg04640250	5802.26	4.86956	1.11846e-06	177.327	189853
cg04672706	152.218	4.86669	1.13484e-06	20.115	1151.89
cg04733537	18.0953	3.98132	6.85341e-05	4.34989	75.2753
cg04838988	68.3772	4.65255	3.27854e-06	11.5325	405.413
cg04942472	175.737	4.69625	2.6498e-06	20.3225	1519.66
cg04959815	175.345	4.0734	4.63321e-05	14.5954	2106.53
cg05009934	183.452	6.24262	4.30311e-10	35.7154	942.3
cg05031521	21.5109	3.91299	9.11593e-05	4.62539	100.039
cg05052324	51.2267	4.3584	1.31015e-05	8.72449	300.783
cg05053562	13.1416	3.91191	9.15679e-05	3.61558	47.7661
cg05091519	536.828	4.89836	9.66391e-07	43.4066	6639.18
cg05127369	1.84323e+08	4.43318	9.28542e-06	40856.6	8.31565e+11
cg05228295	4.65087e-20	-3.90745	9.32751e-05	9.34188e-30	2.31544e-10
cg05264816	106.827	4.03014	5.57446e-05	11.0174	1035.82
cg05309948	34.9184	4.86426	1.14885e-06	8.34275	146.15
cg05358404	132.178	4.55795	5.16553e-06	16.1823	1079.64
cg05378938	14.3567	4.42108	9.82092e-06	4.40663	46.774
cg05394500	170368	5.09992	3.39804e-07	1663.02	1.74534e+07
cg05412031	57.5426	4.45836	8.25907e-06	9.68881	341.751
cg05417127	10.9499	4.1407	3.46254e-05	3.52707	33.9942
cg05482837	2.03647e-20	-4.39166	1.12491e-05	3.31797e-29	1.24992e-11
cg05620842	26574.6	4.32985	1.49214e-05	264.041	2.67463e+06
cg05621343	12.9189	4.258	2.06262e-05	3.97856	41.949
cg05655837	76.0165	5.14654	2.65341e-07	14.6083	395.564
cg05709923	7.47025e-20	-4.12385	3.72597e-05	6.06592e-29	9.19971e-11
cg05766140	23.9435	4.28897	1.795e-05	5.60958	102.199
cg05848509	109.92	5.56096	2.68292e-08	20.9748	576.042
cg05884032	13.8681	4.06554	4.79205e-05	3.90356	49.2691
cg05915281	4.56036e-27	-4.43948	9.01783e-06	1.0711e-38	1.94164e-15
cg05928342	20.5296	3.94379	8.02035e-05	4.57257	92.1722
cg05940231	31.2288	4.45881	8.24171e-06	6.88005	141.749
cg05965387	22.6158	4.1734	3.00081e-05	5.22802	97.8335
cg05994094	47950.8	3.96903	7.21656e-05	234.073	9.82289e+06
cg06014401	96.3712	4.10893	3.97492e-05	10.9044	851.709
cg06066137	125.724	4.45108	8.54409e-06	14.9614	1056.49
cg06073449	25.2475	4.03067	5.56178e-05	5.25258	121.357
cg06213463	551.6	4.26333	2.01399e-05	30.2851	10046.6
cg06326971	6.03928e+07	3.91034	9.21652e-05	7602.49	4.79749e+11
cg06329574	25.1527	4.12883	3.64612e-05	5.44157	116.264
cg06335773	1.21708e-47	-3.9934	6.5133e-05	1.14695e-70	1.29149e-24
cg06463958	8.69611	4.43768	9.09321e-06	3.34549	22.6043
cg06476341	11.5179	4.62271	3.7875e-06	4.08665	32.4625
cg06523224	11.5974	4.22128	2.42919e-05	3.71683	36.1868
cg06528559	17.9384	4.34637	1.38412e-05	4.87976	65.9428
cg06650115	86.5775	4.53841	5.66806e-06	12.61	594.423
cg06651311	25.3026	4.53952	5.63837e-06	6.27104	102.092
cg06653052	111184	4.62292	3.78374e-06	806.656	1.53248e+07
cg06675190	27.4112	3.98211	6.8305e-05	5.37268	139.85
cg06695663	32.7391	5.48782	4.0692e-08	9.41811	113.807
cg06769546	13.755	4.3674	1.25732e-05	4.24182	44.6033
cg06779449	26.1724	4.62388	3.76631e-06	6.55918	104.433
cg06839900	33.9791	4.06022	4.90266e-05	6.19527	186.365
cg06847624	15.243	4.7584	1.95132e-06	4.96329	46.8137
cg06849515	158.007	4.00021	6.32861e-05	13.2252	1887.78
cg06913330	28.4187	4.1268	3.67843e-05	5.79744	139.307
cg06954658	37.2594	4.56053	5.1025e-06	7.86993	176.401
cg06962944	16.9361	4.51459	6.34407e-06	4.95834	57.8484
cg06970461	118.195	4.54345	5.53403e-06	15.084	926.154
cg06999379	1.88459e+08	4.36912	1.24749e-05	36559.3	9.71484e+11
cg07033372	36.0446	4.77068	1.83604e-06	8.26486	157.198
cg07045816	6.5465e+11	4.27934	1.87446e-05	2.53634e+06	1.6897e+17
cg07102302	2.99304e+07	4.5445	5.50645e-06	17856.6	5.0168e+10
cg07212778	26.0364	3.98244	6.82128e-05	5.2348	129.498
cg07217928	27174.7	4.13861	3.49414e-05	215.89	3.42055e+06
cg07270078	36.2608	4.26505	1.99856e-05	6.96326	188.826
cg07318204	24.9552	4.62563	3.73461e-06	6.38496	97.5355
cg07333715	17.7519	4.2155	2.49221e-05	4.66036	67.6196
cg07411432	79.8242	4.77306	1.81444e-06	13.2148	482.179
cg07493837	4.17937e-31	-3.9278	8.57259e-05	2.89811e-46	6.02708e-16
cg07505725	30.9795	4.8266	1.38886e-06	7.68397	124.901
cg07592963	9.43563	4.27659	1.89782e-05	3.37312	26.3943
cg07753384	4.04645e-28	-4.12717	3.67255e-05	3.96611e-41	4.12841e-15
cg07770968	15.2903	4.09621	4.19963e-05	4.14662	56.3817
cg07781035	367366	5.09333	3.51821e-07	2652.13	5.08865e+07
cg07792478	9.37865	3.97403	7.06673e-05	3.10948	28.2874
cg07834955	53.2841	4.56363	5.02758e-06	9.66202	293.851
cg07836815	55.866	4.15905	3.19568e-05	8.39074	371.959
cg07912789	14.3424	4.26061	2.03869e-05	4.21263	48.8303
cg07996594	34.4464	4.96024	7.04053e-07	8.50678	139.484
cg08005774	47.4124	4.63132	3.6334e-06	9.26101	242.731
cg08020962	4.6854e-95	-3.99665	6.42458e-05	2.57925e-141	8.51138e-49
cg08049640	93.7643	4.15602	3.23841e-05	11.0162	798.075
cg08052302	1.50722e-72	-3.91203	9.15238e-05	1.56588e-108	1.45076e-36
cg08070028	7.54815e+11	3.97443	7.05466e-05	1.04802e+06	5.43641e+17
cg08074851	34.6854	4.31226	1.61595e-05	6.92046	173.844
cg08182446	22.7697	4.29145	1.7751e-05	5.46303	94.9034
cg08228703	8.14386e+07	4.31005	1.63215e-05	20579.8	3.22271e+11
cg08246619	84.4423	4.43142	9.36129e-06	11.8704	600.695
cg08274637	17.5189	4.3517	1.35089e-05	4.82439	63.6164
cg08278487	28.6685	3.89402	9.85958e-05	5.29487	155.223
cg08369368	10.4889	3.93465	8.33175e-05	3.25293	33.821
cg08393070	18.0183	4.14169	3.44761e-05	4.58643	70.7871
cg08400962	40.7728	4.46341	8.06659e-06	8.00253	207.737
cg08430009	12.9293	4.38336	1.1686e-05	4.11669	40.6068
cg08448701	43.9288	5.5726	2.50964e-08	11.6137	166.16
cg08460041	26.6523	3.99173	6.55927e-05	5.31729	133.592
cg08516516	25.5682	4.53734	5.69687e-06	6.30413	103.699
cg08553437	22.26	4.07206	4.65993e-05	4.99958	99.1095
cg08581018	6571.73	4.58042	4.64036e-06	152.79	282661
cg08587415	2.08378e-80	-4.03862	5.37667e-05	4.45819e-119	9.73967e-42
cg08603083	2.92385e+12	3.93841	8.20247e-05	1.82903e+06	4.674e+18
cg08614481	66.5849	4.00951	6.0845e-05	8.55179	518.436
cg08620044	56.3419	4.52235	6.11581e-06	9.81813	323.321
cg08640634	12.9889	4.39191	1.12359e-05	4.1364	40.7871
cg08688548	46.2066	4.04983	5.1254e-05	7.22855	295.364
cg08708684	26.9179	5.3653	8.08137e-08	8.08429	89.6273
cg08729135	23624.8	4.24981	2.13955e-05	227.206	2.45651e+06
cg08737296	18.3657	4.25376	2.1021e-05	4.804	70.2121
cg08882547	24.8809	4.99056	6.0205e-07	7.04143	87.9164
cg09002836	33160.9	4.29792	1.72409e-05	287.807	3.82076e+06
cg09020461	4.90206e-23	-4.13956	3.47967e-05	1.34096e-33	1.79201e-12
cg09069138	48.5002	4.02521	5.69233e-05	7.32687	321.046
cg09168604	22.1591	4.09199	4.27692e-05	5.02418	97.7327
cg09191731	105.884	5.02667	4.99062e-07	17.1918	652.131
cg09227138	28.7939	3.91103	9.19042e-05	5.34552	155.1
cg09236434	11.3914	4.17993	2.91593e-05	3.6404	35.6453
cg09257425	7.72359e-37	-3.94958	7.82891e-05	9.27424e-55	6.4322e-19
cg09258327	3.59151e+09	4.83714	1.3172e-06	482579	2.67292e+13
cg09295573	234.111	4.32796	1.50499e-05	19.788	2769.75
cg09327849	9.542e-31	-3.96454	7.35366e-05	1.37523e-45	6.62067e-16
cg09375620	565.159	4.57703	4.7163e-06	37.4665	8525.1
cg09456329	2.87561e-23	-4.08601	4.3886e-05	4.42791e-34	1.8675e-12
cg09490371	44.1618	3.91968	8.86664e-05	6.64464	293.51
cg09502866	60.3126	3.89748	9.71991e-05	7.67497	473.957
cg09512236	254.799	4.06334	4.83755e-05	17.602	3688.36
cg09614300	20.1496	3.98885	6.63957e-05	4.60682	88.132
cg09614415	62.2136	4.83713	1.31729e-06	11.6686	331.706
cg09631475	4.39462e-23	-4.13531	3.54477e-05	1.11326e-33	1.73478e-12
cg09663111	174.301	4.65082	3.30612e-06	19.8045	1534.04
cg09683824	61.8046	4.0487	5.15021e-05	8.39448	455.039
cg09799658	34.2171	4.49139	7.07597e-06	7.32363	159.868
cg09816500	26.7638	4.16844	3.06685e-05	5.70595	125.536
cg09825713	414050	3.94953	7.83032e-05	675.43	2.5382e+08
cg09835225	17.4941	4.93334	8.08361e-07	5.61182	54.5357
cg09850632	6.09387e+07	4.31156	1.62103e-05	17620.3	2.10753e+11
cg09893588	16.5171	4.04349	5.26619e-05	4.24205	64.3122
cg10013501	48.0769	4.59245	4.38074e-06	9.20704	251.046
cg10080155	183.265	3.93942	8.16798e-05	13.7132	2449.19
cg10137084	6.27678e+10	4.58115	4.62426e-06	1.50701e+06	2614311897864810
cg10143426	19.8631	4.02832	5.61779e-05	4.63966	85.0366
cg10159951	132.731	4.85768	1.18767e-06	18.4672	953.986
cg10171347	47.9366	4.05984	4.91056e-05	7.40106	310.484
cg10182317	9.36628	4.09503	4.22116e-05	3.21037	27.3262
cg10217445	24.4138	3.94037	8.13565e-05	4.98215	119.634
cg10359157	18.265	4.10625	4.02132e-05	4.56491	73.081
cg10396484	574.861	4.61799	3.87483e-06	38.757	8526.6
cg10448808	27.0881	4.18326	2.87361e-05	5.77411	127.078
cg10842515	3.59372e+06	3.90079	9.58783e-05	1826.81	7.06962e+09
cg10993442	58.2079	4.51534	6.32158e-06	9.97378	339.707
cg11214140	31.442	4.69834	2.62285e-06	7.46117	132.499
cg11237426	1409.03	3.90248	9.52105e-05	36.9337	53755.1
cg11269599	22.3553	4.73922	2.14542e-06	6.18483	80.8043
cg11319389	24.9804	3.91002	9.22879e-05	4.97771	125.363
cg11334771	34.2118	4.44872	8.63837e-06	7.21551	162.213
cg11343870	2.70709e-16	-3.90105	9.5776e-05	4.08404e-24	1.79439e-08
cg11397370	215.241	4.55749	5.17693e-06	21.362	2168.75
cg11419506	16.8787	4.2376	2.25923e-05	4.56744	62.3739
cg11452391	37.8981	4.09642	4.19597e-05	6.65755	215.734
cg11571585	21.2906	4.11368	3.89405e-05	4.95875	91.4124
cg11584041	1.58469e-26	-3.97825	6.94247e-05	3.08341e-39	8.14439e-14
cg11856542	149.503	4.58881	4.45787e-06	17.6124	1269.07
cg11866396	1.73411e+11	4.07929	4.51726e-05	690364	4.35589e+16
cg11877251	15.5905	4.39513	1.10706e-05	4.58053	53.0643
cg11893763	28.1729	4.28046	1.86506e-05	6.10905	129.924
cg11942956	11.0129	4.06325	4.83934e-05	3.462	35.0331
cg11985360	18.2346	3.94914	7.84341e-05	4.31629	77.0339
cg12009516	365.73	4.74701	2.06444e-06	31.9796	4182.62
cg12072560	22.3322	4.22774	2.36046e-05	5.29143	94.252
cg12075445	68.8501	4.74176	2.11869e-06	11.9736	395.9
cg12095961	6.60595e-36	-3.93651	8.26746e-05	2.01375e-53	2.16703e-18
cg12102151	3.34915e-74	-3.9555	7.63739e-05	1.31162e-110	8.55185e-38
cg12103152	37.2576	4.22127	2.42927e-05	6.94527	199.866
cg12146546	16.1391	4.02151	5.7826e-05	4.16098	62.5986
cg12175729	42.3994	4.09819	4.16394e-05	7.06436	254.476
cg12180703	26.0617	4.58529	4.53359e-06	6.46752	105.019
cg12198813	18.1887	4.04419	5.25036e-05	4.45919	74.1903
cg12404182	4.33909e-22	-4.14723	3.36521e-05	3.47954e-32	5.41097e-12
cg12463600	457.071	4.58629	4.51188e-06	33.3605	6262.32
cg12466737	5764.49	4.17168	3.02361e-05	98.5957	337026
cg12589526	2.47803e-23	-3.9044	9.446e-05	1.11225e-34	5.5209e-12
cg12591302	2.48565e-21	-4.11341	3.89864e-05	3.78214e-31	1.63359e-11
cg12595281	35.8852	4.12474	3.71147e-05	6.54731	196.683
cg12610471	32.535	4.13057	3.61863e-05	6.23358	169.81
cg12670347	16.6403	4.06325	4.83931e-05	4.28665	64.5956
cg12951849	34.281	4.0224	5.76074e-05	6.12464	191.879
cg13088368	78.143	4.27716	1.8929e-05	10.6046	575.82
cg13099890	8311.96	4.7919	1.65212e-06	207.243	333370
cg13106389	43.2736	4.41433	1.01322e-05	8.12344	230.519
cg13138089	93.8662	4.02868	5.60905e-05	10.301	855.343
cg13166213	37.1754	4.30553	1.66585e-05	7.16876	192.782
cg13202751	58.3094	4.93745	7.91489e-07	11.6095	292.862
cg13207326	30.5255	4.08025	4.49872e-05	5.9088	157.698
cg13221899	1.41569e-05	-3.9476	7.89377e-05	5.53921e-08	0.00361815
cg13267264	11.5882	3.91879	8.89946e-05	3.40293	39.4619
cg13297865	19.1637	3.93965	8.16007e-05	4.41011	83.2737
cg13305657	497.468	5.1096	3.22836e-07	45.9545	5385.21
cg13330341	60.0941	4.35157	1.35167e-05	9.49815	380.211
cg13332774	1806.42	5.10878	3.24249e-07	101.707	32083.7
cg13338350	222.277	3.89315	9.89497e-05	14.6345	3376.07
cg13354988	26.4032	4.26219	2.02435e-05	5.86016	118.961
cg13358636	21.0464	4.01123	6.0403e-05	4.7495	93.2629
cg13364903	42.6933	3.96974	7.19501e-05	6.68974	272.464
cg13368918	5.44338e-28	-3.91665	8.97874e-05	1.23708e-41	2.39518e-14
cg13393110	20.7112	3.97987	6.89522e-05	4.65602	92.1289
cg13397057	77.1121	4.29233	1.76804e-05	10.6029	560.815
cg13433250	147.85	3.98411	6.77326e-05	12.6587	1726.84
cg13457172	20.4888	4.14416	3.41064e-05	4.91179	85.4658
cg13468002	22.4357	3.94161	8.09352e-05	4.77734	105.364
cg13564825	11.12	4.13624	3.53045e-05	3.55146	34.8181
cg13631916	22.9976	4.1292	3.64024e-05	5.19216	101.864
cg13668618	12.1843	4.03616	5.43329e-05	3.61855	41.0266
cg13703871	20.4946	4.99978	5.7397e-07	6.27282	66.96
cg13749822	89.7324	3.90253	9.51929e-05	9.37824	858.574
cg13845982	23.9708	4.0072	6.14418e-05	5.06834	113.37
cg13846270	43.2248	4.04109	5.32028e-05	6.95646	268.582
cg13877670	17.5165	4.57518	4.75813e-06	5.13767	59.7213
cg13907049	22.7487	4.57484	4.76589e-06	5.96493	86.7574
cg13931925	34.0693	4.03099	5.55421e-05	6.12762	189.424
cg14007067	13.0111	4.00587	6.17895e-05	3.70774	45.6579
cg14017655	56.9318	3.90757	9.32293e-05	7.49724	432.323
cg14024461	95.6436	5.74814	9.02325e-09	20.1978	452.906
cg14060496	21.4463	5.04045	4.64448e-07	6.51117	70.6389
cg14151259	4054.42	3.9618	7.43876e-05	66.5318	247075
cg14224937	51.7005	4.08263	4.45295e-05	7.77839	343.636
cg14308479	60.3558	4.17283	3.00842e-05	8.79672	414.111
cg14363841	7.1376e+23	4.70034	2.59729e-06	8.07264e+13	6.31087e+33
cg14366571	687.685	4.68634	2.78131e-06	44.7416	10569.8
cg14373923	45.3395	4.50317	6.69471e-06	8.62006	238.475
cg14398659	2.09936e-73	-4.0041	6.22534e-05	5.58538e-109	7.89084e-38
cg14428146	17.3936	4.68272	2.83097e-06	5.26285	57.4855
cg14470895	21.159	4.56167	5.07473e-06	5.70144	78.5248
cg14487131	10.6048	4.03355	5.49415e-05	3.36663	33.405
cg14492800	78.4717	4.524	6.06808e-06	11.8537	519.484
cg14502484	12.4444	4.24903	2.14703e-05	3.88948	39.816
cg14638883	37.3099	4.94226	7.72237e-07	8.8814	156.735
cg14736058	12.1117	4.06198	4.86592e-05	3.63532	40.3524
cg14768785	26.8886	4.46839	7.88093e-06	6.34628	113.925
cg14845410	39.2863	4.34971	1.36319e-05	7.51417	205.4
cg14859460	31.2096	4.11171	3.92735e-05	6.05332	160.91
cg14876077	131.538	5.05717	4.25517e-07	19.8513	871.589
cg14981137	118.529	4.03894	5.36931e-05	11.6806	1202.77
cg15014975	23.2107	5.00622	5.55089e-07	6.77663	79.4992
cg15119027	20.7148	4.2605	2.03971e-05	5.13747	83.5239
cg15121364	10635	3.96389	7.37383e-05	108.567	1.04178e+06
cg15156078	65.4166	3.91899	8.8921e-05	8.084	529.357
cg15175446	1.82234e-21	-3.99575	6.44887e-05	1.22384e-31	2.71352e-11
cg15186181	16.4478	3.97937	6.90975e-05	4.14131	65.3249
cg15337897	42.6256	4.14397	3.41346e-05	7.22585	251.451
cg15389490	166820	3.89771	9.7105e-05	394.678	7.05104e+07
cg15457745	97.0697	3.95325	7.70958e-05	10.0442	938.103
cg15482872	249.929	4.91327	8.95715e-07	27.6247	2261.19
cg15484532	21.0965	4.20981	2.55588e-05	5.10148	87.2414
cg15527348	30.638	4.44915	8.62119e-06	6.78461	138.356
cg15554555	222.071	3.90223	9.53087e-05	14.7206	3350.1
cg15562399	1.81631e-27	-3.97559	7.02043e-05	1.19122e-40	2.76943e-14
cg15585794	6458.67	4.97456	6.53949e-07	203.684	204799
cg15632808	3.42423e-69	-3.98371	6.78478e-05	7.07833e-103	1.65651e-35
cg15662768	29.3991	4.74045	2.13241e-06	7.26514	118.967
cg15699267	34.0914	4.21476	2.50039e-05	6.60586	175.939
cg15720669	59.0783	4.3478	1.3751e-05	9.39459	371.516
cg15742412	38.1531	4.49543	6.94307e-06	7.79826	186.665
cg15749870	23.2711	4.42197	9.7807e-06	5.76763	93.8934
cg15778437	18.205	4.00168	6.28934e-05	4.39509	75.407
cg15790820	28.6157	4.86019	1.17273e-06	7.39947	110.664
cg15852891	51.1961	4.2289	2.34834e-05	8.2615	317.26
cg15885337	341.792	4.73339	2.20801e-06	30.5212	3827.55
cg15923947	70.3073	4.68422	2.81031e-06	11.8626	416.696
cg15986030	59.8789	4.13354	3.57221e-05	8.60121	416.859
cg16010827	5.57006e-27	-3.93984	8.15358e-05	4.84324e-40	6.40595e-14
cg16066237	2.18542e-121	-3.90182	9.54731e-05	5.36143e-182	8.90821e-61
cg16080781	31.1815	4.53237	5.83242e-06	7.04501	138.011
cg16201038	18.9349	3.99951	6.34728e-05	4.48063	80.0177
cg16208271	3.73442e-33	-4.03734	5.40598e-05	6.75888e-49	2.06335e-17
cg16379885	479.429	4.01024	6.06577e-05	23.4718	9792.68
cg16404371	21.1185	5.06365	4.11301e-07	6.48533	68.7692
cg16422098	16.1285	3.90599	9.38407e-05	3.99616	65.0948
cg16443970	113457058256222	3.97639	6.99707e-05	1.34027e+07	9.60442e+20
cg16495212	47.9822	4.08247	4.456e-05	7.48179	307.72
cg16535510	7.84055e-65	-3.9534	7.70491e-05	1.29684e-96	4.74032e-33
cg16580499	13.2242	4.54439	5.50956e-06	4.3424	40.2723
cg16620382	6.7575	4.42738	9.5385e-06	2.90033	15.7444
cg16657340	119.332	5.04994	4.41941e-07	18.6524	763.45
cg16697214	18.5623	3.95938	7.5144e-05	4.37156	78.8184
cg16703956	17.24	4.72992	2.24608e-06	5.29842	56.0957
cg16709232	15.3485	4.02337	5.73712e-05	4.0577	58.0565
cg16714055	20.9264	4.0053	6.19391e-05	4.72522	92.676
cg16731240	13.5677	4.3178	1.57592e-05	4.15367	44.318
cg16734947	1.90687e-84	-3.89966	9.63293e-05	1.59544e-126	2.27908e-42
cg16823083	20.8583	4.69327	2.68869e-06	5.86587	74.1692
cg16886987	19.0311	4.041	5.32247e-05	4.5593	79.4383
cg17037282	11.5827	4.12136	3.76649e-05	3.61328	37.1296
cg17054969	39.7232	4.0504	5.11311e-05	6.68768	235.946
cg17124224	33.1209	5.19481	2.04929e-07	8.84257	124.058
cg17188046	26.0548	4.27746	1.89041e-05	5.84947	116.053
cg17190608	52.8302	4.49673	6.90077e-06	9.3743	297.732
cg17214381	11.9009	4.2951	1.74611e-05	3.84384	36.8463
cg17288288	32.3793	4.24434	2.19237e-05	6.49907	161.318
cg17294725	22.534	4.2326	2.31006e-05	5.32583	95.3429
cg17306747	25.8772	4.41064	1.03067e-05	6.09616	109.844
cg17368254	80.1645	5.10997	3.22203e-07	14.9175	430.791
cg17389504	59.5461	3.93341	8.37492e-05	7.77085	456.288
cg17445145	48.6843	3.89884	9.66543e-05	6.90449	343.279
cg17453840	25.6695	4.51137	6.44109e-06	6.26753	105.133
cg17465304	66.1372	4.1262	3.68807e-05	9.03078	484.357
cg17498296	14.0282	3.92674	8.61034e-05	3.75401	52.4211
cg17503456	31.1494	3.9601	7.49173e-05	5.67937	170.844
cg17561417	37.1592	4.54497	5.49431e-06	7.81618	176.661
cg17598378	6.94777e+17	4.52217	6.12084e-06	1.28521e+10	3.75593e+25
cg17616192	44.7474	4.36862	1.25033e-05	8.13125	246.251
cg17665699	88.8383	4.75174	2.01671e-06	13.9591	565.386
cg17741689	2586.93	4.27152	1.94149e-05	70.2821	95219
cg17767596	3531.23	4.75785	1.95665e-06	122.006	102204
cg17775332	4.13317e+08	4.02568	5.68104e-05	26382.5	6.47516e+12
cg17779707	5.64758e-33	-3.93135	8.44694e-05	4.7277e-49	6.74645e-17
cg17929068	30.8008	4.27464	1.9145e-05	6.39796	148.28
cg17988460	52.6994	4.33581	1.45227e-05	8.77967	316.324
cg18112785	9.8874	4.22173	2.42438e-05	3.41278	28.6454
cg18160402	46.3027	4.38858	1.14094e-05	8.35097	256.729
cg18172591	4.63623e-115	-4.17091	3.03391e-05	8.69313e-169	2.4726e-61
cg18291941	26.7526	3.89743	9.722e-05	5.12345	139.691
cg18336674	24.3559	3.95684	7.59474e-05	5.00922	118.424
cg18366209	63.6882	5.82233	5.80321e-09	15.7312	257.844
cg18369866	29.2167	4.1529	3.28295e-05	5.94189	143.661
cg18375860	28.9727	4.02258	5.75632e-05	5.61888	149.392
cg18424634	160.087	4.18591	2.8403e-05	14.8666	1723.85
cg18533386	26.0717	5.04404	4.5581e-07	7.34324	92.5659
cg18587340	48.4095	4.18536	2.84709e-05	7.86855	297.829
cg18607529	12.7425	3.96484	7.34447e-05	3.6215	44.8356
cg18628371	32.9708	4.09405	4.23901e-05	6.18512	175.756
cg18763720	251520	5.08192	3.73639e-07	2078.32	3.04392e+07
cg18796287	101.441	4.93326	8.08694e-07	16.1865	635.734
cg18851831	19314.4	4.55519	5.23376e-06	276.563	1.34887e+06
cg18944047	41.1101	4.57776	4.69971e-06	8.37411	201.817
cg18984724	16.3963	3.99378	6.50287e-05	4.15531	64.6974
cg19054524	41.5771	5.09953	3.405e-07	9.9234	174.2
cg19149681	46.7731	4.32234	1.54382e-05	8.17969	267.458
cg19155932	74.1172	4.09117	4.292e-05	9.42094	583.102
cg19267861	29.5211	4.41527	1.00886e-05	6.56949	132.658
cg19380001	40.6415	4.26862	1.96687e-05	7.41653	222.709
cg19392656	42.9853	4.60385	4.14743e-06	8.6692	213.138
cg19443257	248.655	4.28459	1.83073e-05	19.9409	3100.63
cg19459876	49.3293	4.46683	7.93863e-06	8.91665	272.903
cg19471591	2287.09	4.55934	5.13136e-06	82.2621	63586.9
cg19556774	76.4523	4.90739	9.22967e-07	13.5264	432.114
cg19593767	21.4008	4.44211	8.90805e-06	5.53876	82.6888
cg19675288	19.6197	5.13884	2.76443e-07	6.30459	61.056
cg19761848	17.5704	4.91473	8.89056e-07	5.60235	55.1053
cg19806642	12.3255	4.22863	2.35124e-05	3.84785	39.4815
cg19894747	123.797	3.93335	8.37718e-05	11.2182	1366.15
cg20051292	34.8868	4.58626	4.51247e-06	7.64534	159.193
cg20056542	11.8776	3.91278	9.12386e-05	3.43861	41.0273
cg20185017	11.4306	3.92188	8.78614e-05	3.38296	38.6224
cg20232102	27.0155	4.63508	3.56808e-06	6.70268	108.887
cg20255775	57.5669	4.02471	5.70457e-05	7.99832	414.33
cg20286200	33.797	4.74408	2.0946e-06	7.89293	144.716
cg20400592	39.9054	4.53372	5.79539e-06	8.10761	196.413
cg20495183	274.437	4.34565	1.38863e-05	21.8104	3453.21
cg20525183	22.0576	4.07432	4.61484e-05	4.98008	97.6969
cg20578175	1.28732e+06	4.05857	4.9375e-05	1442.76	1.14862e+09
cg20611911	14.9967	4.0169	5.89696e-05	4.00121	56.2079
cg20673829	34.8736	4.49884	6.83237e-06	7.42153	163.87
cg20677901	14.5	3.99123	6.57316e-05	3.89993	53.9109
cg20695936	39.0907	4.56794	4.92547e-06	8.10892	188.445
cg20738500	15.7066	3.9643	7.36105e-05	4.02472	61.2955
cg20779964	16.1464	4.05249	5.06761e-05	4.20529	61.9947
cg20844545	118.187	4.95114	7.378e-07	17.8698	781.663
cg20979852	76.3271	4.00188	6.28424e-05	9.13304	637.884
cg20980055	62.1844	5.16461	2.40937e-07	12.9712	298.113
cg21000072	35.2575	4.27159	1.94088e-05	6.87566	180.796
cg21084982	7.70654e-22	-3.91104	9.1899e-05	2.02443e-32	2.9337e-11
cg21123733	1.32959e-20	-3.92667	8.61318e-05	1.59452e-30	1.10868e-10
cg21170920	47.2935	3.89586	9.78499e-05	6.7956	329.135
cg21200408	16.7444	4.67501	2.93942e-06	5.13772	54.5717
cg21239311	75.8843	4.31227	1.61586e-05	10.6073	542.871
cg21255438	103.173	4.68819	2.75634e-06	14.8514	716.747
cg21406271	37.1273	5.59486	2.20799e-08	10.4666	131.698
cg21426003	10.4644	4.00818	6.11878e-05	3.31958	32.987
cg21459340	25.6715	4.31865	1.56989e-05	5.88558	111.973
cg21465754	8.43575e-43	-4.63831	3.51274e-06	1.40404e-60	5.06837e-25
cg21466150	38.4708	3.93535	8.30748e-05	6.24701	236.914
cg21530453	47.4643	4.36379	1.27826e-05	8.38378	268.716
cg21615583	27.5827	4.38497	1.16001e-05	6.26198	121.496
cg21644856	1091.94	4.05851	4.93864e-05	37.2367	32020.3
cg21692846	25.7112	4.33852	1.43446e-05	5.93044	111.47
cg21751684	19.5276	4.25136	2.12473e-05	4.96173	76.8534
cg21831898	2.77013e-108	-4.0034	6.24398e-05	6.09526e-161	1.25895e-55
cg21858380	21.8491	4.21295	2.52052e-05	5.20353	91.7423
cg22040627	34.1128	4.20671	2.59114e-05	6.58734	176.654
cg22083325	57.1187	3.98325	6.79805e-05	7.80462	418.028
cg22204479	19.8397	4.03537	5.45152e-05	4.64866	84.6726
cg22287064	7.11912	4.01345	5.98366e-05	2.72989	18.5655
cg22300727	3.57397e-28	-3.98119	6.85725e-05	1.09871e-41	1.16257e-14
cg22336401	452347	3.95028	7.80605e-05	707.068	2.89389e+08
cg22382706	2.72741e-24	-3.9586	7.53891e-05	5.87135e-36	1.26696e-12
cg22396409	1049.65	4.49877	6.8348e-06	50.6845	21737.5
cg22630755	1216.15	4.8883	1.01711e-06	70.4792	20985.2
cg22646324	764791	4.48572	7.26675e-06	2055.05	2.84618e+08
cg22647810	8982.18	4.24519	2.18411e-05	134.32	600650
cg22853607	35.802	3.99547	6.4567e-05	6.18932	207.096
cg22871668	11.3595	4.16348	3.13427e-05	3.61867	35.6592
cg22991320	37.3829	4.23132	2.32319e-05	6.98562	200.051
cg23010048	13.5159	4.01834	5.86093e-05	3.79551	48.1302
cg23058177	83507.1	5.52992	3.20383e-08	1504.25	4.63581e+06
cg23082454	9341.38	4.74611	2.07361e-06	214.182	407417
cg23096689	100.203	4.68026	2.86517e-06	14.5535	689.917
cg23147362	694.224	5.08018	3.77071e-07	55.6202	8664.96
cg23165899	5058.96	4.68272	2.83091e-06	142.468	179641
cg23189276	200.417	4.53724	5.69956e-06	20.303	1978.37
cg23220533	37.7879	3.99883	6.36553e-05	6.37145	224.112
cg23448584	87.0125	4.7128	2.4433e-06	13.5815	557.463
cg23574897	127.65	4.7397	2.14037e-06	17.1845	948.206
cg23602974	210.234	3.89675	9.74934e-05	14.2706	3097.15
cg23676588	32.1279	4.30568	1.66471e-05	6.6213	155.891
cg23774356	7.26135	4.34661	1.38258e-05	2.97009	17.7527
cg23873315	3.60445e-54	-4.37194	1.23148e-05	3.96259e-78	3.27867e-30
cg24006721	21.4461	4.41831	9.94762e-06	5.50505	83.5476
cg24019564	97.3966	5.59533	2.20199e-08	19.5878	484.286
cg24063470	43289.7	4.55604	5.21261e-06	438.388	4.27475e+06
cg24100636	16.3537	4.02675	5.65529e-05	4.19667	63.7272
cg24104938	14.3243	4.04771	5.17213e-05	3.94716	51.9832
cg24225517	21.1018	4.30447	1.67388e-05	5.26398	84.5913
cg24359323	22.1833	4.02525	5.69148e-05	4.90481	100.329
cg24463471	18.2193	4.56535	4.98651e-06	5.24046	63.3422
cg24599434	47.8343	4.00579	6.18101e-05	7.20895	317.4
cg24613080	14.6316	3.9039	9.46565e-05	3.8041	56.2767
cg24665290	4.18634e+06	4.43144	9.36039e-06	4932.79	3.55284e+09
cg24678611	78.45	4.97711	6.45394e-07	14.077	437.195
cg24718971	25.1861	3.98277	6.81157e-05	5.14796	123.222
cg24811864	36.8776	3.99372	6.50436e-05	6.27851	216.605
cg24842859	163.949	4.78286	1.72819e-06	20.2836	1325.17
cg24848035	17.3896	4.31348	1.60703e-05	4.75035	63.6579
cg24881420	111.869	5.25879	1.45008e-07	19.2819	649.036
cg25020286	12.3496	3.96811	7.24451e-05	3.56824	42.7417
cg25067242	41.6984	4.21773	2.46773e-05	7.36641	236.038
cg25151353	63.0094	4.27723	1.89234e-05	9.43756	420.679
cg25189564	14.7015	4.62714	3.70758e-06	4.70859	45.9024
cg25203481	13.4915	3.93964	8.16046e-05	3.69707	49.2341
cg25307168	25.582	4.76897	1.85171e-06	6.74991	96.9554
cg25371634	32.3545	4.36659	1.26204e-05	6.79506	154.055
cg25400422	81.3138	4.70857	2.49459e-06	13.0332	507.316
cg25447549	2.55889e-24	-3.9298	8.50175e-05	4.38229e-36	1.49417e-12
cg25470148	20.6388	5.03237	4.84462e-07	6.34822	67.0991
cg25484904	145.142	4.39616	1.10183e-05	15.7757	1335.36
cg25506195	5.37509e-25	-4.11287	3.90778e-05	1.46161e-36	1.97669e-13
cg25567963	2.31362e-41	-4.13427	3.56082e-05	1.25843e-60	4.2536e-22
cg25577463	44.6097	4.02462	5.70668e-05	7.01728	283.59
cg25602684	67.5724	4.05559	5.00082e-05	8.82039	517.668
cg25670330	13.8789	4.189	2.80185e-05	4.05384	47.5165
cg25684999	20.0293	3.96668	7.28804e-05	4.55516	88.0699
cg25731359	33.7701	4.63209	3.6199e-06	7.61673	149.725
cg25779154	2.85136e-28	-4.469	7.85874e-06	2.36968e-40	3.43097e-16
cg25903072	413.624	4.13526	3.54552e-05	23.7919	7190.89
cg25984973	6.60931e+07	3.95347	7.70259e-05	8775.1	4.97807e+11
cg26116103	1.30478e-08	-4.27453	1.91542e-05	3.16476e-12	5.37941e-05
cg26128092	25.9657	4.25385	2.10126e-05	5.79048	116.435
cg26156448	25.1186	3.96434	7.35999e-05	5.10316	123.637
cg26206396	25.8074	3.9314	8.44515e-05	5.10426	130.484
cg26206948	41.2584	3.9016	9.55591e-05	6.36739	267.34
cg26249873	75.0682	4.55894	5.14115e-06	11.7265	480.557
cg26256263	20.8387	5.03746	4.71743e-07	6.39335	67.9227
cg26315277	192.806	4.8839	1.04007e-06	23.3387	1592.81
cg26398848	360.331	4.93314	8.09169e-07	34.7464	3736.74
cg26638505	38.078	4.3418	1.41322e-05	7.36427	196.888
cg26654798	34.3669	4.34363	1.40144e-05	6.96615	169.546
cg26739280	40.5649	3.98033	6.88192e-05	6.55054	251.202
cg26752263	416031	3.94672	7.92282e-05	673.965	2.56811e+08
cg26785230	37768	4.6099	4.02856e-06	427.658	3.33543e+06
cg26814075	56.2869	4.04484	5.23591e-05	7.9842	396.81
cg26916297	106.469	4.85249	1.21919e-06	16.1588	701.513
cg27051129	20.8758	4.26213	2.02491e-05	5.16175	84.4284
cg27173322	1.23035e-114	-3.97062	7.16871e-05	7.27972e-171	2.07943e-58
cg27189087	30.8316	5.03278	4.83423e-07	8.11189	117.185
cg27218212	7.76404e-07	-3.96725	7.27066e-05	7.43998e-10	0.000810221
cg27316886	38.2898	4.62853	3.68277e-06	8.17941	179.244
cg27344587	48.1925	3.90536	9.40867e-05	6.89207	336.983
cg27369401	54.4565	4.61719	3.88976e-06	9.9795	297.16
cg27398263	12.3047	4.23046	2.33216e-05	3.8463	39.3641
cg27494087	166.681	4.26719	1.9795e-05	15.8983	1747.52
cg27634633	1.86573e-24	-4.0424	5.2907e-05	5.83082e-36	5.96988e-13

## Sheet: Table S8
Table S8. Information of the lentivirus used for experiment.
Name	Information
shNC	pCLenti-U6-CMV-Puro-WPRE
shSETD2-1	pCLenti-U6-ACGAATTAAAGACCGCAATAA-CMV-Puro-WPRE
shSETD2-2	pCLenti-U6-TGATAGCCATGATAGTATTAA-CMV-Puro-WPRE
